# Supplementary material for: Molecular profile and copy number analysis of sporadic colorectal cancer in Taiwan
Source: J Biomed Sci. 2011 Jun 7;18(1):36. doi: 10.1186/1423-0127-18-36 (PMC3123622; doi:10.1186/1423-0127-18-36)
Supplement: Additional file 2 — Genes showing copy number (CN) differences between MSS and MSI-H CRC cases. 1,515 genes were found to have CN frequency difference between MSS and MSI-H tumors using Fisher's exact tests (p-value < 0.05). [file 1423-0127-18-36-S2.XLS]

## Sheet: AF2
Additional File 2. Genes showing copy number (CN) differences between MSS and MSI-H CRC cases
Gene Symbol	Frequency of CN Gain			Frequency of CN Loss
	MSS (n=13)	MSI-H (n=16)	p-value	MSS (n=13)	MSI-H (n=16)	p-value
AAA1	0.538462	0	0.00109945
ABCA13	0.538462	0	0.00109945
ABRA	0.538462	0.0625	0.00969515
ACOT8	0.461538	0	0.00361248
ADA	0.538462	0	0.00109945
ADCY1	0.461538	0	0.00361248
ADCY8	0.615385	0.0625	0.00326979
ADCYAP1R1	0.615385	0	0.00029985
ADIG	0.538462	0	0.00109945
ADPRHL1	0.538462	0.0625	0.00969515
ADRM1	0.538462	0	0.00109945
ALPK2				0.461538	0	0.00361248
AMPH	0.461538	0	0.00361248
ANAPC11	0.153846	0	0.192118	0.461538	0	0.00361248
ANGPT1	0.692308	0.0625	0.000985222
ANKRD10	0.692308	0.0625	0.000985222
ANKRD46	0.538462	0.0625	0.00969515
ANXA13	0.692308	0.0625	0.000985222
AOAH	0.461538	0	0.00361248
APCDD1L	0.615385	0	0.00029985
AQP1	0.615385	0	0.00029985
ARC	0.538462	0.0625	0.00969515
ARFGAP1	0.538462	0	0.00109945
ARGLU1	0.692308	0.0625	0.000985222
ARHGAP40	0.538462	0	0.00109945
ARHGEF7	0.538462	0.0625	0.00969515
ASAP1	0.538462	0	0.00109945
ASAP1IT1	0.538462	0	0.00109945
ASPH	0.538462	0	0.00109945
ATAD2	0.538462	0.0625	0.00969515
ATP11A	0.615385	0.0625	0.00326979
ATP4B	0.538462	0.0625	0.00969515
ATP5A1				0.461538	0	0.00361248
ATP5E	0.538462	0	0.00109945
ATP6V1C1	0.538462	0.0625	0.00969515
ATP7B	0.538462	0.0625	0.00969515
ATP8A2	0.538462	0.0625	0.00969515
ATP8B1				0.692308	0	7.13929e-05
ATP9A	0.461538	0	0.00361248
AZIN1	0.461538	0	0.00361248
BAALC	0.538462	0	0.00109945
BAI1	0.538462	0.0625	0.00969515
BASE	0.615385	0	0.00029985
BCAS1	0.538462	0	0.00109945
BHLHE22	0.461538	0	0.00361248
BHLHE23	0.538462	0	0.00109945
BIRC7	0.538462	0	0.00109945
BLCAP	0.538462	0	0.00109945
BMP7	0.692308	0	7.13929e-05
BMPER	0.615385	0	0.00029985
BPI	0.461538	0	0.00361248
BPIL1	0.615385	0	0.00029985
BPIL3	0.615385	0	0.00029985
C13orf16	0.538462	0.0625	0.00969515
C13orf23	0.538462	0.0625	0.00969515
C13orf26	0.538462	0.0625	0.00969515
C13orf29	0.692308	0.0625	0.000985222
C13orf31	0.538462	0.0625	0.00969515
C13orf33	0.538462	0.0625	0.00969515
C13orf36	0.538462	0.0625	0.00969515
C13orf38	0.692308	0.0625	0.000985222
C17orf87				0.461538	0	0.00361248
C18orf25				0.538462	0	0.00109945
C18orf32				0.461538	0	0.00361248
C1QTNF9	0.615385	0.0625	0.00326979
C1QTNF9B	0.615385	0.0625	0.00326979
C20orf11	0.615385	0	0.00029985
C20orf111	0.538462	0	0.00109945
C20orf114	0.615385	0	0.00029985
C20orf123	0.615385	0	0.00029985
C20orf151	0.692308	0	7.13929e-05
C20orf165	0.461538	0	0.00361248
C20orf166	0.692308	0	7.13929e-05
C20orf177	0.615385	0	0.00029985
C20orf185	0.615385	0	0.00029985
C20orf186	0.615385	0	0.00029985
C20orf197	0.615385	0	0.00029985
C20orf20	0.615385	0	0.00029985
C20orf200	0.692308	0	7.13929e-05
C20orf201	0.538462	0	0.00109945
C20orf4	0.538462	0	0.00109945
C20orf56	0.538462	0	0.00109945
C20orf70	0.615385	0	0.00029985
C20orf71	0.615385	0	0.00029985
C20orf85	0.615385	0	0.00029985
C7orf10	0.461538	0	0.00361248	0	0.0625	1
C7orf16	0.461538	0	0.00361248
C7orf57	0.461538	0	0.00361248
C7orf69	0.461538	0	0.00361248
C7orf71	0.461538	0	0.00361248
C8orf22	0.461538	0	0.00361248
C8orf33	0.615385	0.0625	0.00326979
C8orf34	0.538462	0.0625	0.00969515
C8orf37	0.615385	0.0625	0.00326979
C8orf39	0.538462	0.0625	0.00969515
C8orf55	0.538462	0.0625	0.00969515
C8orf56	0.538462	0	0.00109945
C8orf71	0.538462	0.0625	0.00969515
C8orf73	0.538462	0	0.00109945
C8orf76	0.538462	0.0625	0.00969515
C8orf77	0.615385	0.0625	0.00326979
C8orf83	0.615385	0.0625	0.00326979
C8orf85	0.692308	0	7.13929e-05
CA1	0.538462	0	0.00109945
CA2	0.538462	0.0625	0.00969515
CA3	0.538462	0	0.00109945
CABLES2	0.692308	0	7.13929e-05
CALB1	0.538462	0.0625	0.00969515
CBLN4	0.461538	0	0.00361248
CCBE1				0.692308	0	7.13929e-05
CCDC122	0.538462	0.0625	0.00969515
CCDC129	0.461538	0	0.00361248
CCDC70	0.538462	0.0625	0.00969515
CCL3L1	0	0.0625	1	0.461538	0	0.00361248
CCL3L3	0	0.0625	1	0.461538	0	0.00361248
CCL4L1	0	0.0625	1	0.461538	0	0.00361248
CCL4L2	0	0.0625	1	0.461538	0	0.00361248
CCNB1				0.461538	0	0.00361248
CD40	0.615385	0	0.00029985
CD93	0.538462	0	0.00109945
CDH17	0.615385	0.0625	0.00326979
CDH22	0.615385	0	0.00029985
CDH26	0.615385	0	0.00029985
CDH4	0.692308	0	7.13929e-05
CDK8	0.538462	0.0625	0.00969515
CEBPB	0.461538	0	0.00361248
CENPH				0.461538	0	0.00361248
CHD6	0.538462	0	0.00109945
CHD7	0.538462	0.0625	0.00969515
CHN2	0.538462	0	0.00109945
CHP				0.461538	0	0.00361248
CHRNA4	0.538462	0	0.00109945
CLVS1	0.538462	0	0.00109945
CNBD1	0.615385	0.0625	0.00326979
CNGB3	0.615385	0.0625	0.00326979
COBL	0.461538	0	0.00361248
COG6	0.538462	0.0625	0.00969515
COL14A1	0.692308	0.0625	0.000985222
COL20A1	0.538462	0	0.00109945
COL22A1	0.692308	0.0625	0.000985222
COL4A1	0.615385	0.0625	0.00326979
COL4A2	0.615385	0.0625	0.00326979
COL9A3	0.615385	0	0.00029985
COLEC10	0.615385	0.0625	0.00326979
CPA6	0.538462	0.0625	0.00969515	0	0.0625	1
CPVL	0.538462	0	0.00109945
CREB5	0.538462	0	0.00109945
CRH	0.538462	0	0.00109945
CRHR2	0.615385	0	0.00029985
CRISPLD1	0.615385	0.0625	0.00326979
CRK				0.461538	0	0.00361248
CSMD1	0.0769231	0.0625	1	0.461538	0	0.00361248
CSMD3	0.615385	0.0625	0.00326979
CTCFL	0.769231	0	1.42786e-05
CTHRC1	0.461538	0	0.00361248
CTNNBL1	0.615385	0	0.00029985
CTSA	0.461538	0	0.00361248
CTSZ	0.538462	0	0.00109945
CUL4A	0.615385	0.0625	0.00326979
CYP7B1	0.461538	0	0.00361248
DACH1	0.692308	0.0625	0.000985222
DBNDD2	0.615385	0	0.00029985
DCAF13	0.461538	0	0.00361248
DCAF4L2	0.615385	0.0625	0.00326979
DCC				0.461538	0	0.00361248
DCLK1	0.692308	0.0625	0.000985222
DCUN1D2	0.538462	0.0625	0.00969515
DECR1	0.538462	0.0625	0.00969515
DEFB116	0.461538	0	0.00361248
DEFB118	0.461538	0	0.00361248
DEFB119	0.461538	0	0.00361248
DEFB121	0.461538	0	0.00361248
DEFB122	0.461538	0	0.00361248
DEFB123	0.461538	0	0.00361248
DEFB124	0.461538	0	0.00361248
DERL1	0.615385	0.0625	0.00326979
DGKB	0.461538	0	0.00361248
DHX35	0.461538	0	0.00361248
DIAPH3	0.538462	0.0625	0.00969515
DIDO1	0.615385	0	0.00029985
DKFZP586I1	0.461538	0	0.00361248
DLEU7	0.538462	0.0625	0.00969515
DLGAP4	0.538462	0	0.00109945
DNAH11	0.461538	0	0.00361248
DNAJC15	0.538462	0.0625	0.00969515
DNAJC5B	0.538462	0	0.00109945
DNTTIP1	0.538462	0	0.00109945
DOK6				0.461538	0	0.00361248
DPH3B	0.615385	0	0.00029985
DPY19L1	0.461538	0	0.00361248
DPYS	0.538462	0.0625	0.00969515
EBAG9	0.615385	0.0625	0.00326979
EDN3	0.615385	0	0.00029985
EEF1D	0.538462	0	0.00109945
EFCAB1	0.615385	0.0625	0.00326979
EFCAB8	0.615385	0	0.00029985
EFNB2	0.692308	0.0625	0.000985222
EFR3A	0.692308	0.0625	0.000985222
EGFR	0.615385	0	0.00029985
EIF3H	0.538462	0	0.00109945	0	0.0625	1
ELMO1	0.461538	0	0.00361248
ELMO2	0.615385	0	0.00029985
EMILIN3	0.538462	0	0.00109945
ENOX1	0.692308	0.0625	0.000985222
ENPP2	0.692308	0.0625	0.000985222
ENY2	0.615385	0.0625	0.00326979
EPB41L1	0.615385	0	0.00029985
EVX1	0.461538	0	0.00361248
EXD1				0.461538	0	0.00361248
EXT1	0.692308	0.0625	0.000985222
EYA1	0.538462	0	0.00109945
EYA2	0.615385	0	0.00029985
F10	0.615385	0.0625	0.00326979
F7	0.615385	0.0625	0.00326979
FABP12	0.538462	0.0625	0.00969515
FABP4	0.538462	0.0625	0.00969515
FABP9	0.538462	0.0625	0.00969515
FAM110B	0.461538	0	0.00361248
FAM124A	0.538462	0.0625	0.00969515
FAM135B	0.692308	0.0625	0.000985222
FAM150A	0.538462	0.0625	0.00969515
FAM155A	0.538462	0.0625	0.00969515
FAM164A	0.615385	0.0625	0.00326979
FAM188B	0.615385	0	0.00029985
FAM20C	0.538462	0	0.00109945
FAM49B	0.461538	0	0.00361248
FAM70B	0.538462	0.0625	0.00969515
FAM82B	0.538462	0.0625	0.00969515
FAM83A	0.538462	0.0625	0.00969515
FAM83D	0.461538	0	0.00361248
FAM91A1	0.692308	0.0625	0.000985222
FAM92A1	0.538462	0.0625	0.00969515
FARP1	0.538462	0.0625	0.00969515
FBXO16	0	0.0625	1	0.461538	0	0.00361248
FBXO32	0.615385	0.0625	0.00326979
FECH				0.461538	0	0.00361248
FER1L6	0.692308	0.0625	0.000985222
FGF14	0.538462	0.0625	0.00969515
FLJ16779	0.538462	0	0.00109945
FLJ37307	0.538462	0.0625	0.00969515
FLJ43860	0.538462	0.0625	0.00969515
FLJ44054	0.538462	0.0625	0.00969515
FOXA2	0.538462	0	0.00109945
FOXO1	0.538462	0.0625	0.00969515
FREM2	0.538462	0.0625	0.00969515
FZD6	0.538462	0	0.00109945
GARS	0.538462	0	0.00109945
GAS6	0.538462	0.0625	0.00969515
GATA5	0.692308	0	7.13929e-05
GDAP1	0.538462	0.0625	0.00969515
GDAP1L1	0.461538	0	0.00361248
GDF6	0.538462	0	0.00109945
GEM	0.615385	0.0625	0.00326979
GGCT	0.461538	0	0.00361248
GGH	0.538462	0.0625	0.00969515
GHRHR	0.615385	0	0.00029985
GLI3	0.538462	0	0.00109945
GML	0.538462	0.0625	0.00969515
GNAS	0.538462	0	0.00109945
GNASAS	0.615385	0	0.00029985
GOLSYN	0.615385	0.0625	0.00326979
GPC6	0.615385	0.0625	0.00326979
GPIHBP1	0.538462	0.0625	0.00969515
GPR12	0.692308	0.0625	0.000985222
GPR20	0.538462	0.0625	0.00969515
GRB10	0.538462	0	0.00109945
GRHL2	0.615385	0.0625	0.00326979
GRK1	0.538462	0.0625	0.00969515
GSDMC	0.461538	0	0.00361248
GSDMD	0.538462	0	0.00109945
GTF3A	0.538462	0.0625	0.00969515
GTPBP5	0.538462	0	0.00109945
GUCY1B2	0.538462	0.0625	0.00969515
HAR1A	0.538462	0	0.00109945
HAR1B	0.538462	0	0.00109945
HAS2	0.538462	0.0625	0.00969515
HAS2AS	0.538462	0.0625	0.00969515
HAUS1				0.461538	0	0.00361248
HHLA1	0.615385	0.0625	0.00326979
HNF4A	0.461538	0	0.00361248
HNF4G	0.538462	0.0625	0.00969515
HOXA1	0.461538	0	0.00361248
HOXA10	0.461538	0	0.00361248
HOXA11	0.461538	0	0.00361248
HOXA11AS	0.461538	0	0.00361248
HOXA13	0.461538	0	0.00361248
HOXA2	0.461538	0	0.00361248
HOXA3	0.461538	0	0.00361248
HOXA4	0.461538	0	0.00361248
HOXA5	0.461538	0	0.00361248
HOXA6	0.461538	0	0.00361248
HOXA7	0.461538	0	0.00361248
HOXA9	0.461538	0	0.00361248
HPVC1	0.461538	0	0.00361248
HPYR1	0.615385	0.0625	0.00326979
HRH3	0.538462	0	0.00109945
hsa-mir-1-1	0.538462	0	0.00109945
hsa-mir-1200	0.461538	0	0.00361248
hsa-mir-1204	0.538462	0.0625	0.00969515
hsa-mir-1206	0.538462	0	0.00109945
hsa-mir-1207	0.538462	0.0625	0.00969515
hsa-mir-1208	0.615385	0.0625	0.00326979
hsa-mir-122				0.538462	0	0.00109945
hsa-mir-1257	0.692308	0	7.13929e-05
hsa-mir-1302-5	0.615385	0	0.00029985
hsa-mir-1302-7	0.538462	0.0625	0.00969515
hsa-mir-133a-2	0.538462	0	0.00109945
hsa-mir-15a	0.538462	0.0625	0.00969515
hsa-mir-16-1	0.538462	0.0625	0.00969515
hsa-mir-196b	0.461538	0	0.00361248
hsa-mir-2052	0.538462	0.0625	0.00969515
hsa-mir-2053	0.538462	0.0625	0.00969515
hsa-mir-296	0.615385	0	0.00029985
hsa-mir-298	0.615385	0	0.00029985
hsa-mir-302f				0.461538	0	0.00361248
hsa-mir-30b	0.538462	0.0625	0.00969515
hsa-mir-30d	0.538462	0.0625	0.00969515
hsa-mir-548d-1	0.538462	0.0625	0.00969515
hsa-mir-548n	0.461538	0	0.00361248
hsa-mir-550-1	0.461538	0	0.00361248
hsa-mir-645	0.538462	0	0.00109945
hsa-mir-646	0.615385	0	0.00029985
hsa-mir-759	0.538462	0.0625	0.00969515
HSPH1	0.769231	0	1.42786e-05
HTR2A	0.538462	0.0625	0.00969515
HUS1	0.461538	0	0.00361248
IGFBP1	0.538462	0	0.00109945
IGFBP3	0.538462	0	0.00109945
IKZF1	0.461538	0	0.00361248
IL7	0.615385	0.0625	0.00326979
INHBA	0.538462	0	0.00109945
INMT	0.615385	0	0.00029985
INTS6	0.538462	0.0625	0.00969515
IRS2	0.692308	0.0625	0.000985222
JAZF1	0.461538	0	0.00361248
JPH1	0.538462	0.0625	0.00969515
JPH2	0.538462	0	0.00109945
JRK	0.538462	0.0625	0.00969515
KCNB2	0.538462	0.0625	0.00969515
KCNK15	0.538462	0	0.00109945
KCNK9	0.615385	0.0625	0.00326979
KCNQ2	0.538462	0	0.00109945
KCNQ3	0.615385	0.0625	0.00326979
KCNS1	0.538462	0	0.00109945
KCNS2	0.615385	0	0.00029985
KCNV1	0.615385	0.0625	0.00326979
KDSR				0.538462	0	0.00109945
KHDRBS3	0.692308	0.0625	0.000985222
KIAA0196	0.692308	0.0625	0.000985222
KIAA0406	0.615385	0	0.00029985
KIAA0564	0.538462	0.0625	0.00969515
KIAA1012				0.461538	0	0.00361248
KIAA1755	0.461538	0	0.00361248
KL	0.615385	0.0625	0.00326979
KLHL38	0.692308	0.0625	0.000985222
LAMA5	0.692308	0	7.13929e-05
LBP	0.461538	0	0.00361248
LHFP	0.538462	0.0625	0.00969515
LIPG				0.461538	0	0.00361248
LNX2	0.692308	0.0625	0.000985222
LOC1001019	0.461538	0	0.00361248
LOC1001278	0.615385	0	0.00029985
LOC1001317	0.538462	0.0625	0.00969515
LOC1001445	0.538462	0	0.00109945
LOC1001923	0.538462	0.0625	0.00969515	0.153846	0	0.192118
LOC1002407	0.692308	0.0625	0.000985222
LOC121838	0.538462	0.0625	0.00969515
LOC157381	0.692308	0.0625	0.000985222
LOC284232	0.461538	0	0.00361248
LOC284749	0.615385	0	0.00029985
LOC284788	0.538462	0	0.00109945
LOC285954	0.538462	0	0.00109945
LOC286094	0.538462	0.0625	0.00969515
LOC339568	0.615385	0	0.00029985
LOC348021	0.461538	0	0.00361248
LOC388796	0.461538	0	0.00361248
LOC390858				0.461538	0	0.00361248
LOC401463	0.461538	0	0.00361248
LOC402644	0.461538	0	0.00361248
LOC63930	0.538462	0	0.00109945
LOC643763	0.538462	0.0625	0.00969515
LOC646982	0.538462	0.0625	0.00969515
LOC727677	0.692308	0.0625	0.000985222
LOC731779	0.538462	0.0625	0.00969515
LPIN3	0.538462	0	0.00109945
LRP12	0.538462	0.0625	0.00969515
LRRC6	0.615385	0.0625	0.00326979
LRRC69	0.461538	0	0.00361248	0	0.0625	1
LRRCC1	0.461538	0	0.00361248
LY6D	0.538462	0.0625	0.00969515
LY6H	0.538462	0.0625	0.00969515
LY6K	0.538462	0.0625	0.00969515
LYNX1	0.538462	0.0625	0.00969515
LYPD2	0.538462	0.0625	0.00969515
MAFB	0.615385	0	0.00029985
MAL2	0.615385	0.0625	0.00326979
MALT1				0.692308	0	7.13929e-05
MANBAL	0.538462	0	0.00109945
MATN4	0.615385	0	0.00029985
MBD2				0.461538	0	0.00361248
MC3R	0.538462	0	0.00109945
MCF2L	0.615385	0.0625	0.00326979
MED30	0.692308	0	7.13929e-05
MGC87042	0.538462	0	0.00109945
MIPEP	0.615385	0.0625	0.00326979
MIR1-1	0.692308	0	7.13929e-05
MIR1200	0.461538	0	0.00361248
MIR1205	0.538462	0.0625	0.00969515
MIR1206	0.615385	0.0625	0.00326979
MIR1207	0.615385	0.0625	0.00326979
MIR1208	0.615385	0	0.00029985
MIR122				0.461538	0	0.00361248
MIR124-2	0.461538	0	0.00361248
MIR124-3	0.538462	0	0.00109945
MIR1257	0.538462	0	0.00109945
MIR1297	0.538462	0.0625	0.00969515	0.0769231	0	0.448276
MIR133A2	0.692308	0	7.13929e-05
MIR148A	0.461538	0	0.00361248
MIR1539				0.461538	0	0.00361248
MIR196B	0.461538	0	0.00361248
MIR2052	0.538462	0.0625	0.00969515
MIR2053	0.615385	0.0625	0.00326979
MIR2276	0.692308	0.0625	0.000985222
MIR296	0.615385	0	0.00029985
MIR298	0.615385	0	0.00029985
MIR30B	0.615385	0.0625	0.00326979
MIR30D	0.615385	0.0625	0.00326979
MIR548A2	0.538462	0.0625	0.00969515
MIR548F5	0.692308	0.0625	0.000985222
MIR548H4	0.538462	0.0625	0.00969515
MIR646	0.615385	0	0.00029985
MIR759	0.538462	0.0625	0.00969515
MMP16	0.615385	0.0625	0.00326979
MMP9	0.538462	0	0.00109945
MRPL13	0.692308	0.0625	0.000985222
MRPS28	0.538462	0.0625	0.00969515
MRPS36				0.461538	0	0.00361248
MTBP	0.692308	0.0625	0.000985222
MTERFD1	0.615385	0.0625	0.00326979
MTIF3	0.538462	0.0625	0.00969515
MTSS1	0.692308	0.0625	0.000985222
MTUS2	0.692308	0.0625	0.000985222
MYO16	0.615385	0.0625	0.00326979
MYT1	0.538462	0	0.00109945
NACAP1	0.615385	0.0625	0.00326979
NAPRT1	0.538462	0	0.00109945
NARS				0.615385	0	0.00029985
NBEA	0.692308	0.0625	0.000985222
NBN	0.538462	0.0625	0.00969515
NCALD	0.615385	0.0625	0.00326979
NCOA3	0.461538	0	0.00361248
NCOA5	0.615385	0	0.00029985
NCRNA00029	0.538462	0	0.00109945
NCRNA00051	0.615385	0.0625	0.00326979
NDRG1	0.615385	0.0625	0.00326979
NDUFB9	0.615385	0.0625	0.00326979
NECAB1	0.461538	0	0.00361248
NEDD4L				0.615385	0	0.00029985
NEURL2	0.461538	0	0.00361248
NEUROD6	0.538462	0	0.00109945
NFATC2	0.615385	0	0.00029985
NHLRC3	0.538462	0.0625	0.00969515
NIPAL2	0.538462	0.0625	0.00969515
NKAIN3	0.692308	0.0625	0.000985222
NKAIN4	0.538462	0	0.00109945
NNAT	0.538462	0	0.00109945
NOD1	0.461538	0	0.00361248
NOV	0.692308	0.0625	0.000985222
NPB	0.153846	0	0.192118	0.461538	0	0.00361248
NPBWR2	0.538462	0	0.00109945
NPEPL1	0.615385	0	0.00029985
NPSR1	0.538462	0	0.00109945
NSMCE2	0.538462	0.0625	0.00969515
NTSR1	0.615385	0	0.00029985
NUDCD1	0.615385	0.0625	0.00326979
NUP88				0.461538	0	0.00361248
OC90	0.692308	0.0625	0.000985222
OGFR	0.615385	0	0.00029985
OLFM4	0.615385	0.0625	0.00326979
OPRK1	0.538462	0	0.00109945
OPRL1	0.538462	0	0.00109945
OSBPL2	0.538462	0	0.00109945
OSBPL3	0.461538	0	0.00361248
OSGIN2	0.461538	0	0.00361248
OTUD6B	0.538462	0	0.00109945
OXR1	0.615385	0.0625	0.00326979
PABPC1L	0.461538	0	0.00361248
PAG1	0.615385	0.0625	0.00326979
PCDH20	0.538462	0.0625	0.00969515
PCDH8	0.538462	0.0625	0.00969515
PCDH9	0.615385	0.0625	0.00326979
PCID2	0.615385	0.0625	0.00326979
PCIF1	0.461538	0	0.00361248
PCK1	0.769231	0	1.42786e-05
PCMTD2	0.538462	0	0.00109945
PCOTH	0.615385	0.0625	0.00326979
PCYT2	0.153846	0	0.192118	0.461538	0	0.00361248
PDE1C	0.615385	0	0.00029985
PDP1	0.538462	0.0625	0.00969515
PEX2	0.538462	0	0.00109945
PGCP	0.538462	0.0625	0.00969515
PHACTR3	0.615385	0	0.00029985
PHF20L1	0.615385	0.0625	0.00326979
PHLPP1				0.615385	0	0.00029985
PI15	0.615385	0.0625	0.00326979
PI3	0.538462	0	0.00109945
PIGT	0.615385	0	0.00029985
PIWIL2	0	0.0625	1	0.461538	0	0.00361248
PKD1L1	0.461538	0	0.00361248
PKHD1L1	0.615385	0.0625	0.00326979
PKIA	0.615385	0	0.00029985
PKIG	0.538462	0	0.00109945
PLCG1	0.538462	0	0.00109945
PLTP	0.461538	0	0.00361248
PLUNC	0.615385	0	0.00029985
PMAIP1				0.615385	0	0.00029985
PMEPA1	0.846154	0.0625	2.42986e-05
PMP2	0.538462	0.0625	0.00969515
POLI				0.461538	0	0.00361248
POLR1D	0.692308	0.0625	0.000985222
POM121L12	0.461538	0	0.00361248
POSTN	0.538462	0.0625	0.00969515
POU5F1B	0.692308	0	7.13929e-05
POU6F2	0.461538	0	0.00361248
PPP1R16B	0.461538	0	0.00361248
PPP1R3D	0.615385	0	0.00029985
PPP4R1L	0.615385	0	0.00029985
PREX1	0.538462	0	0.00109945
PREX2	0.615385	0	0.00029985
PRO0628	0.461538	0	0.00361248
PROZ	0.615385	0.0625	0.00326979
PRPSAP2				0.538462	0	0.00109945
PRR15	0.461538	0	0.00361248
PSCA	0.538462	0.0625	0.00969515
PSTPIP2				0.461538	0	0.00361248
PTDSS1	0.615385	0.0625	0.00326979
PTK2	0.615385	0.0625	0.00326979
PTP4A3	0.538462	0.0625	0.00969515
PTPN1	0.615385	0	0.00029985
PTPRT	0.692308	0	7.13929e-05
PVT1	0.615385	0.0625	0.00326979
PXDNL	0.538462	0.0625	0.00969515
PYCRL	0.538462	0	0.00109945
RAB22A	0.615385	0	0.00029985
RABEP1				0.538462	0	0.00109945
RAD21	0.615385	0	0.00029985
RAD54B	0.538462	0.0625	0.00969515
RAE1	0.692308	0	7.13929e-05
RALGAPB	0.538462	0	0.00109945
RAP1GAP2				0.461538	0	0.00361248
RAPGEF5	0.538462	0	0.00109945
RASA3	0.538462	0.0625	0.00969515
RB1CC1	0.538462	0.0625	0.00969515
RBM12B	0.538462	0.0625	0.00969515
RBM38	0.692308	0	7.13929e-05
RBPJL	0.615385	0	0.00029985
RFC3	0.538462	0.0625	0.00969515
RGS19	0.538462	0	0.00109945
RIMS2	0.538462	0.0625	0.00969515
RIMS4	0.538462	0	0.00109945
RNASEH2B	0.538462	0.0625	0.00969515
RNF125				0.461538	0	0.00361248
RNF138				0.461538	0	0.00361248
RNF139	0.538462	0.0625	0.00969515
RP1	0.461538	0	0.00361248
RPAIN				0.461538	0	0.00361248
RPL17				0.461538	0	0.00361248
RPRD1B	0.615385	0	0.00029985
RPS21	0.692308	0	7.13929e-05
RRM2B	0.538462	0	0.00109945
RSPO2	0.538462	0.0625	0.00969515
RUNX1T1	0.615385	0	0.00029985
RXFP2	0.538462	0.0625	0.00969515
SAMD12	0.692308	0.0625	0.000985222
SDC2	0.538462	0.0625	0.00969515
SDC4	0.615385	0	0.00029985
SDK1	0.461538	0	0.00361248	0	0.0625	1
SEMG1	0.538462	0	0.00109945
SEMG2	0.538462	0	0.00109945
SERINC3	0.538462	0	0.00109945
SERP2	0.538462	0.0625	0.00969515
SERPINB5				0.461538	0	0.00361248
SERPINE3	0.538462	0.0625	0.00969515
SHISA2	0.538462	0.0625	0.00969515
SHPK				0.461538	0	0.00361248
SKAP2	0.538462	0	0.00109945
SLA	0.692308	0.0625	0.000985222
SLC12A5	0.615385	0	0.00029985
SLC13A3	0.615385	0	0.00029985
SLC17A9	0.538462	0	0.00109945
SLC24A3	0.538462	0	0.00109945	0.0769231	0	0.448276
SLC25A32	0.461538	0	0.00361248
SLC26A7	0.615385	0	0.00029985
SLC2A10	0.538462	0	0.00109945
SLC30A8	0.692308	0	7.13929e-05
SLC35C2	0.615385	0	0.00029985
SLC39A14	0	0.0625	1	0.461538	0	0.00361248
SLC43A2				0.461538	0	0.00361248
SLC45A4	0.538462	0.0625	0.00969515
SLC7A1	0.615385	0.0625	0.00326979
SLCO4A1	0.615385	0	0.00029985
SLITRK6	0.538462	0.0625	0.00969515
SLMO2	0.615385	0	0.00029985
SLPI	0.538462	0	0.00109945
SLURP1	0.538462	0.0625	0.00969515
SNAI2	0.615385	0	0.00029985
SNHG11	0.461538	0	0.00361248
SNORA37				0.461538	0	0.00361248
SNORA39	0.461538	0	0.00361248
SNORA60	0.461538	0	0.00361248
SNORA71A	0.461538	0	0.00361248
SNORA71B	0.461538	0	0.00361248
SNORA71C	0.461538	0	0.00361248
SNORA71D	0.461538	0	0.00361248
SNORD58A				0.461538	0	0.00361248
SNORD58B				0.461538	0	0.00361248
SNORD58C				0.461538	0	0.00361248
SNTB1	0.615385	0.0625	0.00326979
SNX10	0.461538	0	0.00361248
SNX21	0.461538	0	0.00361248
SNX31	0.538462	0.0625	0.00969515
SOCS6				0.461538	0	0.00361248
SOHLH2	0.692308	0.0625	0.000985222
SOX1	0.538462	0	0.00109945
SPATA13	0.692308	0.0625	0.000985222
SPINLW1	0.538462	0	0.00109945
SPINT3	0.538462	0	0.00109945
SPINT4	0.538462	0	0.00109945
SPO11	0.692308	0	7.13929e-05
SQLE	0.692308	0.0625	0.000985222
SRC	0.538462	0	0.00109945
SSTR4	0.538462	0	0.00109945
ST18	0.615385	0.0625	0.00326979
ST3GAL1	0.692308	0.0625	0.000985222
STARD13	0.692308	0.0625	0.000985222
STAU2	0.538462	0.0625	0.00969515
STK24	0.538462	0.0625	0.00969515
STK3	0.615385	0.0625	0.00326979
STK4	0.538462	0	0.00109945
STOML3	0.538462	0.0625	0.00969515
STX16	0.615385	0	0.00029985
SULF2	0.461538	0	0.00361248
SUN3	0.461538	0	0.00361248
SUN5	0.615385	0	0.00029985
SYCP2	0.615385	0	0.00029985
SYS1	0.615385	0	0.00029985
SYS1-DBNDD	0.615385	0	0.00029985
TAF2	0.615385	0.0625	0.00326979
TAF4	0.538462	0	0.00109945
TATDN1	0.538462	0.0625	0.00969515
TAX1BP1	0.461538	0	0.00361248
TCEA2	0.461538	0	0.00361248
TCF4				0.461538	0	0.00361248
TCFL5	0.615385	0	0.00029985
TFDP1	0.538462	0.0625	0.00969515
TG	0.692308	0.0625	0.000985222
TGM2	0.461538	0	0.00361248
TH1L	0.538462	0	0.00109945
THBD	0.538462	0	0.00109945
THSD7A	0.461538	0	0.00361248
TIGD5	0.538462	0	0.00109945
TMCO3	0.538462	0.0625	0.00969515
TMED10P1	0.615385	0.0625	0.00326979
TMEM195	0.461538	0	0.00361248
TMEM55A	0.538462	0	0.00109945
TMEM64	0.461538	0	0.00361248
TMEM65	0.692308	0.0625	0.000985222
TMEM67	0.538462	0.0625	0.00969515
TMEM71	0.615385	0.0625	0.00326979
TMEM74	0.615385	0.0625	0.00326979
TNFRSF11B	0.692308	0.0625	0.000985222
TNNC2	0.538462	0	0.00109945
TNS3	0.538462	0	0.00109945
TOMM34	0.461538	0	0.00361248
TOP1	0.538462	0	0.00109945
TOX	0.538462	0.0625	0.00969515
TOX2	0.538462	0	0.00109945
TP53RK	0.538462	0	0.00109945
TP53TG5	0.615385	0	0.00029985
TPD52	0.538462	0.0625	0.00969515
TRAPPC9	0.692308	0.0625	0.000985222
TRHR	0.615385	0	0.00029985
TRIL	0.538462	0	0.00109945
TRIM55	0.538462	0	0.00109945
TRPA1	0.615385	0.0625	0.00326979
TRPC4	0.538462	0.0625	0.00969515
TRPS1	0.692308	0.0625	0.000985222
TRPV1				0.461538	0	0.00361248
TRPV3				0.461538	0	0.00361248
TSC22D1	0.538462	0.0625	0.00969515
TSHZ2	0.615385	0	0.00029985
TSNARE1	0.615385	0.0625	0.00326979
TSTA3	0.538462	0	0.00109945
TTC35	0.615385	0	0.00029985
TTPAL	0.461538	0	0.00361248
TUBB1	0.538462	0	0.00109945
TXNL1				0.461538	0	0.00361248
U58				0.461538	0	0.00361248
UBE2C	0.538462	0	0.00109945
UBR5	0.538462	0	0.00109945
UPP1	0.461538	0	0.00361248
UQCRB	0.615385	0.0625	0.00326979
UTP23	0.461538	0	0.00361248
VAPB	0.615385	0	0.00029985
VPS4B				0.538462	0	0.00109945
VSTM2L	0.615385	0	0.00029985
VWDE	0.461538	0	0.00361248
WASF3	0.692308	0.0625	0.000985222
WDR67	0.538462	0.0625	0.00969515
WDR7				0.538462	0	0.00109945
WFDC10A	0.538462	0	0.00109945
WFDC10B	0.538462	0	0.00109945
WFDC11	0.538462	0	0.00109945
WFDC12	0.538462	0	0.00109945
WFDC13	0.538462	0	0.00109945
WFDC2	0.538462	0	0.00109945
WFDC3	0.538462	0	0.00109945
WFDC5	0.538462	0	0.00109945
WFDC6	0.538462	0	0.00109945
WFDC8	0.538462	0	0.00109945
WFDC9	0.538462	0	0.00109945
WISP1	0.615385	0.0625	0.00326979
WISP2	0.538462	0	0.00109945
WWP1	0.538462	0.0625	0.00969515
YTHDF1	0.538462	0	0.00109945
YWHAB	0.461538	0	0.00361248
YWHAE				0.461538	0	0.00361248
ZBP1	0.769231	0	1.42786e-05
ZC3H3	0.538462	0.0625	0.00969515
ZFAT	0.615385	0.0625	0.00326979
ZFATAS	0.615385	0.0625	0.00326979
ZFHX4	0.615385	0.0625	0.00326979
ZFP64	0.461538	0	0.00361248
ZFPM2	0.615385	0.0625	0.00326979	0	0.0625	1
ZHX1	0.538462	0.0625	0.00969515
ZHX2	0.692308	0.0625	0.000985222
ZHX3	0.538462	0	0.00109945
ZNF16	0.538462	0.0625	0.00969515
ZNF236				0.461538	0	0.00361248
ZNF252	0.615385	0.0625	0.00326979
ZNF334	0.615385	0	0.00029985
ZNF335	0.461538	0	0.00361248
ZNF532				0.538462	0	0.00109945
ZNF572	0.692308	0.0625	0.000985222
ZNF704	0.615385	0.0625	0.00326979
ZNF831	0.615385	0	0.00029985
ZNRF2	0.461538	0	0.00361248
ZSWIM1	0.461538	0	0.00361248
ZSWIM3	0.461538	0	0.00361248
