# Supplementary material for: Molecular profile and copy number analysis of sporadic colorectal cancer in Taiwan
Source: J Biomed Sci. 2011 Jun 7;18(1):36. doi: 10.1186/1423-0127-18-36 (PMC3123622; doi:10.1186/1423-0127-18-36)
Supplement: Additional file 4 — Differently-expressed transcripts between MSS and MSI-H CRC cases. Among 24,526 transcripts of Illumina Human Ref-8 gene expression array, 599 and 724 transcripts showed higher- or lower-expressions, respectively, in MSS tumors compared to MSI-H. [file 1423-0127-18-36-S4.XLS]

## Sheet: AF4
Additional File 4. Differently-expressed transcripts between MSS and MSI-H CRC cases
Symbol	Accession	Chromosome	MSS Intensity	MSI-H Intensity	Fold change (MSS/MSI-H)	p-value (t-test)	Entrez Gene ID	Illumina Probe ID	Definition
ABCC10	NM_033450.2	6	308±94	208±45	1.47979	0.00413285	89845	ILMN_1776119	ATP-binding cassette, sub-family C (CFTR/MRP), member 10 (ABCC10), mRNA.
ABCC5	NM_001023587.1	3	1081±526	489±172	2.21139	0.00250431	10057	ILMN_1651964	ATP-binding cassette, sub-family C (CFTR/MRP), member 5 (ABCC5), transcript v
ABHD10	NM_018394.1	3	349±112	495±117	0.704822	0.00351721	55347	ILMN_1770031	abhydrolase domain containing 10 (ABHD10), mRNA.
ABHD3	NM_138340.3	18	631±403	1048±324	0.602048	0.00733519	171586	ILMN_1801767	abhydrolase domain containing 3 (ABHD3), mRNA.
ABL1	NM_005157.3	9	1807±542	1277±230	1.41534	0.00685777	25	ILMN_1713732	c-abl oncogene 1, receptor tyrosine kinase (ABL1), transcript variant a, mRNA
ABLIM2	NM_032432.3	4	762±408	293±221	2.60498	0.00251745	84448	ILMN_1758825	actin binding LIM protein family, member 2 (ABLIM2), mRNA.
ACOT11	NM_147161.2	1	1474±622	711±449	2.07253	0.00136192	26027	ILMN_1739594	acyl-CoA thioesterase 11 (ACOT11), transcript variant 2, mRNA.
ACSL5	NM_016234.3	10	7575±2713	4200±2498	1.80334	0.00300585	51703	ILMN_1705247	acyl-CoA synthetase long-chain family member 5 (ACSL5), transcript variant 1,
ACTR2	NM_001005386.1	2	7027±1379	4720±705	1.48865	8.45997e-05	10097	ILMN_2388605	ARP2 actin-related protein 2 homolog (yeast) (ACTR2), transcript variant 1, m
ADAR	NM_001111.3	1	3420±609	4398±845	0.777634	0.00277717	103	ILMN_1776777	adenosine deaminase, RNA-specific (ADAR), transcript variant 1, mRNA.
ADCK1	NM_020421.2	14	555±171	377±107	1.47214	0.00360293	57143	ILMN_1698777	aarF domain containing kinase 1 (ADCK1), mRNA.
ADCK5	NM_174922.3	8	495±183	279±98	1.77213	0.00206447	203054	ILMN_1761309	aarF domain containing kinase 5 (ADCK5), mRNA.
ADNP	NM_015339.2	20	190±84	87±40	2.16965	0.00158666	23394	ILMN_1666019	activity-dependent neuroprotector homeobox (ADNP), transcript variant 1, mRNA
ADPGK	NM_031284.3	15	764±195	951±123	0.803974	0.00674862	83440	ILMN_1793959	ADP-dependent glucokinase (ADPGK), mRNA.
AFAP	NM_198595.2	4	900±392	514±204	1.75009	0.0073616	60312	ILMN_1701998	actin filament associated protein 1 (AFAP1), transcript variant 2, mRNA.
AHCTF1	NM_015446.3	1	349±94	512±157	0.681914	0.00445681	25909	ILMN_1747504	AT hook containing transcription factor 1 (AHCTF1), mRNA.
AIRE	NM_000383.1	21	23194±4588	18264±4132	1.2699	0.00818576	326	ILMN_2261519	autoimmune regulator (autoimmune polyendocrinopathy candidiasis ectodermal dy
AK3	NM_016282.2	9	4215±619	2346±811	1.79643	9.85911e-07	50808	ILMN_1778173	adenylate kinase 3 (AK3), nuclear gene encoding mitochondrial protein, mRNA.
AKAP11	NM_144490.1	13	288±168	93±39	3.10496	0.00195701	11215	ILMN_2280189	A kinase (PRKA) anchor protein 11 (AKAP11), transcript variant 2, mRNA.
AKAP11	NM_016248.2	13	1944±557	1245±200	1.56132	0.00112717	11215	ILMN_2293758	A kinase (PRKA) anchor protein 11 (AKAP11), mRNA.
AKR7A2	NM_003689.2	1	2453±870	3502±628	0.700384	0.00157602	8574	ILMN_1677043	aldo-keto reductase family 7, member A2 (aflatoxin aldehyde reductase) (AKR7A
ALDH3A2	NM_001031806.1	17	91±73	168±54	0.538126	0.00460001	224	ILMN_1667564	aldehyde dehydrogenase 3 family, member A2 (ALDH3A2), transcript variant 1, m
ALKBH2	NM_001001655.1	12	435±137	649±186	0.670317	0.00307243	121642	ILMN_1690252	alkB, alkylation repair homolog 2 (E. coli) (ALKBH2), mRNA.
ALKBH5	NM_017758.3	17	4477±1379	6384±665	0.701184	0.000517904	54890	ILMN_1657283	alkB, alkylation repair homolog 5 (E. coli) (ALKBH5), mRNA.
ALS2CR4	NM_001044385.1	2	361±154	668±226	0.540771	0.000564989	65062	ILMN_1800958	amyotrophic lateral sclerosis 2 (juvenile) chromosome region, candidate 4 (AL
AMACR	NM_203382.1	5	692±484	152±100	4.56036	0.00263539	23600	ILMN_2367172	alpha-methylacyl-CoA racemase (AMACR), transcript variant 2, mRNA.
AMH	NM_000479.2	19	55±54	170±118	0.325228	0.00419279	268	ILMN_1660995	anti-Mullerian hormone (AMH), mRNA.
AMT	NM_000481.2	3	727±268	395±241	1.8425	0.00276352	275	ILMN_1665331	aminomethyltransferase (AMT), mRNA.
ANAPC10	NM_014885.3	4	464±119	620±112	0.74837	0.00219473	10393	ILMN_1770378	anaphase promoting complex subunit 10 (ANAPC10), mRNA.
ANKMY2	NM_020319.1	7	755±227	987±169	0.764875	0.00641455	57037	ILMN_1784292	ankyrin repeat and MYND domain containing 2 (ANKMY2), mRNA.
ANKRD37	NM_181726.2	4	263±124	668±447	0.393327	0.00529189	353322	ILMN_1756417	ankyrin repeat domain 37 (ANKRD37), mRNA.
ANKRD46	NM_198401.2	8	943±413	561±105	1.68097	0.00874996	157567	ILMN_1712298	ankyrin repeat domain 46 (ANKRD46), mRNA.
ANKRD49	NM_017704.2	11	908±210	671±170	1.35451	0.00395902	54851	ILMN_1669259	ankyrin repeat domain 49 (ANKRD49), mRNA.
ANP32B	NM_006401.2	9	11068±2750	14667±3153	0.754662	0.00519307	10541	ILMN_1684293	acidic (leucine-rich) nuclear phosphoprotein 32 family, member B (ANP32B), mR
ANXA2	NM_001002858.1	15	16272±4890	25949±7195	0.627092	0.000615426	302	ILMN_2409167	annexin A2 (ANXA2), transcript variant 1, mRNA.
ANXA2P1	NR_001562.1	4	7389±2789	11035±3476	0.66958	0.00759188	303	ILMN_2041101	annexin A2 pseudogene 1 (ANXA2P1) on chromosome 4.
AOAH	NM_001637.1	7	266±105	114±107	2.32531	0.00130087	313	ILMN_1709820	acyloxyacyl hydrolase (neutrophil) (AOAH), mRNA.
AP1G2	NM_003917.2	14	1744±480	1164±235	1.49859	0.00160522	8906	ILMN_1754179	adaptor-related protein complex 1, gamma 2 subunit (AP1G2), mRNA.
AP2S1	NM_004069.3	19	2180±621	2844±537	0.766486	0.00741	1175	ILMN_1662426	adaptor-related protein complex 2, sigma 1 subunit (AP2S1), transcript varian
AP3S1	NM_001002924.1	5	673±206	992±275	0.679032	0.00308258	1176	ILMN_2311761	adaptor-related protein complex 3, sigma 1 subunit (AP3S1), transcript varian
APBA2BP	NM_031231.3	20	236±93	136±48	1.74459	0.00372548	63941	ILMN_1749738	N-terminal EF-hand calcium binding protein 3 (NECAB3), transcript variant 1,
APEH	NM_001640.3	3	2143±457	2621±312	0.817625	0.00429064	327	ILMN_1718023	N-acylaminoacyl-peptide hydrolase (APEH), mRNA.
APXL2	NM_133456.1	5	205±102	92±41	2.22532	0.00289582	134549	ILMN_1738322	shroom family member 1 (SHROOM1), mRNA.
ARFGEF1	NM_006421.3	8	632±189	410±115	1.54071	0.00121225	10565	ILMN_2221408	ADP-ribosylation factor guanine nucleotide-exchange factor 1(brefeldin A-inhi
ARFGEF2	NM_006420.2	20	268±91	166±34	1.61345	0.00256957	10564	ILMN_1789990	ADP-ribosylation factor guanine nucleotide-exchange factor 2 (brefeldin A-inh
ARFRP1	NM_003224.2	20	158±56	102±25	1.54123	0.00651092	10139	ILMN_1703989	ADP-ribosylation factor related protein 1 (ARFRP1), mRNA.
ARHGAP10	NM_024605.3	4	152±90	264±103	0.577189	0.00756081	79658	ILMN_1736112	Rho GTPase activating protein 10 (ARHGAP10), mRNA.
ARHGAP19	NM_032900.4	10	246±67	472±105	0.520699	1.24993e-06	84986	ILMN_1688953	Rho GTPase activating protein 19 (ARHGAP19), mRNA.
ARHGAP27	NM_199282.1	17	171±66	98±50	1.74805	0.00372719	201176	ILMN_2103362	Rho GTPase activating protein 27 (ARHGAP27), mRNA.
ARHGEF10L	NM_001011722.2	1	168±52	104±52	1.61411	0.00470128	55160	ILMN_2389445	Rho guanine nucleotide exchange factor (GEF) 10-like (ARHGEF10L), transcript
ARHGEF12	NM_015313.1	11	272±45	212±43	1.28417	0.00197404	23365	ILMN_1810712	Rho guanine nucleotide exchange factor (GEF) 12 (ARHGEF12), mRNA.
ARHGEF7	NM_003899.2	13	3035±966	2095±445	1.4483	0.00736595	8874	ILMN_1796912	Rho guanine nucleotide exchange factor (GEF) 7 (ARHGEF7), transcript variant
ARIH1	NM_005744.2	15	234±58	362±139	0.646433	0.00558413	25820	ILMN_1694219	ariadne homolog, ubiquitin-conjugating enzyme E2 binding protein, 1 (Drosophi
ARMET	NM_006010.2	3	4585±1496	8981±3170	0.510529	0.000183172	7873	ILMN_2183510	arginine-rich, mutated in early stage tumors (ARMET), mRNA.
ARPP-19	NM_006628.4	15	815±244	1216±249	0.670494	0.000381155	10776	ILMN_2059505	cAMP-regulated phosphoprotein, 19kDa (ARPP19), mRNA.
ASB7	NM_024708.2	15	71±24	120±54	0.591976	0.00644094	140460	ILMN_1680419	ankyrin repeat and SOCS box-containing 7 (ASB7), transcript variant 1, mRNA.
ASCL2	NM_005170.2	11	8532±5104	1755±1521	4.8623	0.000715815	430	ILMN_1723412	achaete-scute complex homolog 2 (Drosophila) (ASCL2), mRNA.
ASF1B	NM_018154.2	19	287±116	547±202	0.525485	0.000626879	55723	ILMN_1695414	ASF1 anti-silencing function 1 homolog B (S. cerevisiae) (ASF1B), mRNA.
ASPM	NM_018136.3	1	1205±677	1934±643	0.623343	0.00970663	259266	ILMN_1815184	asp (abnormal spindle) homolog, microcephaly associated (Drosophila) (ASPM),
ASS	NM_000050.4	9	4518±1978	7588±3112	0.595338	0.00712213	445	ILMN_1708778	argininosuccinate synthetase 1 (ASS1), transcript variant 1, mRNA.
ASS1	NM_054012.3		2600±1200	4306±1624	0.603766	0.00617912	445	ILMN_2395451	argininosuccinate synthetase 1 (ASS1), transcript variant 2, mRNA.
ASXL1	NM_015338.4	20	779±247	443±94	1.75829	0.000581886	171023	ILMN_1726025	additional sex combs like 1 (Drosophila) (ASXL1), mRNA.
ASXL2	NM_018263.4	2	1220±280	724±245	1.68504	6.56882e-05	55252	ILMN_1698968	additional sex combs like 2 (Drosophila) (ASXL2), mRNA.
ATBF1	NM_006885.3	16	743±206	500±92	1.48551	0.00191182	463	ILMN_1808587	zinc finger homeobox 3 (ZFHX3), transcript variant A, mRNA.
ATG5	NM_004849.1	6	595±152	451±107	1.31839	0.00966284	9474	ILMN_1718265	ATG5 autophagy related 5 homolog (S. cerevisiae) (ATG5), mRNA.
ATP5A1	NM_004046.4	18	10744±4790	16122±3206	0.666431	0.00230566	498	ILMN_1764494	ATP synthase, H± transporting, mitochondrial F1 complex, alpha subunit 1, car
ATP5B	NM_001686.3	12	23075±5932	29423±5496	0.784242	0.0092373	506	ILMN_1772132	ATP synthase, H± transporting, mitochondrial F1 complex, beta polypeptide (AT
ATP5D	NM_001687.4	19	5196±1568	7229±1714	0.71873	0.00449416	513	ILMN_1653599	ATP synthase, H± transporting, mitochondrial F1 complex, delta subunit (ATP5D
ATP5O	NM_001697.2	21	6439±1909	8851±1864	0.727463	0.00337601	539	ILMN_1791332	ATP synthase, H± transporting, mitochondrial F1 complex, O subunit (ATP5O), n
ATP6V1C1	NM_001695.4	8	568±185	381±123	1.48896	0.00521941	528	ILMN_1659801	ATPase, H± transporting, lysosomal 42kDa, V1 subunit C1 (ATP6V1C1), mRNA.
ATP9A	NM_006045.1	20	10740±2324	4370±1337	2.45749	6.5607e-09	10079	ILMN_2089073	ATPase, class II, type 9A (ATP9A), mRNA.
ATPAF2	NM_145691.3	17	89±34	161±36	0.555552	2.9719e-05	91647	ILMN_1727390	ATP synthase mitochondrial F1 complex assembly factor 2 (ATPAF2), nuclear gen
ATXN2	NM_002973.2	12	3480±655	2462±556	1.41353	0.000252666	6311	ILMN_1743829	ataxin 2 (ATXN2), mRNA.
AURKB	NM_004217.2	17	742±364	1410±479	0.526087	0.000594451	9212	ILMN_1684217	aurora kinase B (AURKB), mRNA.
AUTS2	NM_015570.1	7	2837±1195	1485±1125	1.91059	0.00667444	26053	ILMN_1749081	autism susceptibility candidate 2 (AUTS2), mRNA.
AVIL	NM_006576.2	12	112±52	61±25	1.83781	0.00739596	10677	ILMN_1674265	advillin (AVIL), mRNA.
AXIN1	NM_181050.1	16	2593±1201	1449±383	1.78942	0.007538	8312	ILMN_1766185	axin 1 (AXIN1), transcript variant 2, mRNA.
AXIN2	NM_004655.2	17	5961±3729	2069±1923	2.88155	0.00492403	8313	ILMN_1724480	axin 2 (conductin, axil) (AXIN2), mRNA.
B3GALT7	NM_198540.2	19	399±153	174±119	2.29644	0.000307785	374907	ILMN_1741389	UDP-GlcNAc:betaGal beta-1,3-N-acetylglucosaminyltransferase 8 (B3GNT8), mRNA.
BAT3	NM_080703.1	6	880±176	656±153	1.34141	0.00198007	7917	ILMN_2390416	HLA-B associated transcript 3 (BAT3), transcript variant 3, mRNA.
BAZ2B	NM_013450.2	2	1666±575	1040±288	1.60256	0.00357873	29994	ILMN_1720850	bromodomain adjacent to zinc finger domain, 2B (BAZ2B), mRNA.
BC002942	NM_033200.1	22	1166±437	1656±401	0.704144	0.00650276	91289	ILMN_1716056	lipase maturation factor 2 (LMF2), mRNA.
BCAT2	NM_001190.2	19	771±224	1142±350	0.675469	0.00433504	587	ILMN_1695110	branched chain aminotransferase 2, mitochondrial (BCAT2), nuclear gene encodi
BCCIP	NM_078468.1	10	1640±483	2144±401	0.764766	0.00768632	56647	ILMN_1771966	BRCA2 and CDKN1A interacting protein (BCCIP), transcript variant B, mRNA.
BCKDHA	NM_000709.2	19	959±397	1381±282	0.694221	0.00423846	593	ILMN_1735979	branched chain keto acid dehydrogenase E1, alpha polypeptide (BCKDHA), mRNA.
BCL2L1	NM_138578.1	20	6114±1898	4102±1359	1.49053	0.0044203	598	ILMN_1654118	BCL2-like 1 (BCL2L1), nuclear gene encoding mitochondrial protein, transcript
BCL9	NM_004326.2	1	630±184	449±109	1.40514	0.00459419	607	ILMN_1704452	B-cell CLL/lymphoma 9 (BCL9), mRNA.
BIN1	NM_139346.1	2	1904±641	1161±583	1.63921	0.00496295	274	ILMN_1674160	bridging integrator 1 (BIN1), transcript variant 4, mRNA.
BIN1	NM_139343.1	2	1323±443	773±344	1.71148	0.00157247	274	ILMN_2309245	bridging integrator 1 (BIN1), transcript variant 1, mRNA.
BIN3	NM_018688.4	8	206±142	74±53	2.76647	0.00934457	55909	ILMN_1708485	bridging integrator 3 (BIN3), mRNA.
BLCAP	NM_006698.2	20	1756±645	1119±351	1.56947	0.00736144	10904	ILMN_1675612	bladder cancer associated protein (BLCAP), mRNA.
BLM	NM_000057.2	15	205±122	379±172	0.539652	0.00739418	641	ILMN_1709484	Bloom syndrome, RecQ helicase-like (BLM), mRNA.
BLVRA	NM_000712.3	7	342±210	701±253	0.487522	0.000683525	644	ILMN_1691436	biliverdin reductase A (BLVRA), mRNA.
BMS1L	NM_014753.2	10	1654±315	2364±625	0.699818	0.00133487	9790	ILMN_1772713	BMS1 homolog, ribosome assembly protein (yeast) (BMS1), mRNA.
BRI3BP	NM_080626.5	12	220±107	490±233	0.448224	0.00100469	140707	ILMN_1800619	BRI3 binding protein (BRI3BP), mRNA.
BRSK1	NM_032430.1	19	1938±1056	710±588	2.72766	0.00238469	84446	ILMN_2185845	BR serine/threonine kinase 1 (BRSK1), mRNA.
BST2	NM_004335.2	19	538±514	1439±964	0.373883	0.00650913	684	ILMN_1723480	bone marrow stromal cell antigen 2 (BST2), mRNA.
BTBD1	NM_025238.3	15	114±73	207±89	0.550088	0.0081276	53339	ILMN_1691927	BTB (POZ) domain containing 1 (BTBD1), transcript variant 1, mRNA.
BTBD1	NM_001011885.1	15	382±167	596±200	0.64117	0.00725407	53339	ILMN_2411264	BTB (POZ) domain containing 1 (BTBD1), transcript variant 2, mRNA.
BTBD5	NM_017658.3	14	402±98	627±217	0.640718	0.00246483	54813	ILMN_1693401	kelch-like 28 (Drosophila) (KLHL28), mRNA.
BTF3	NM_001207.3	5	13147±3080	17272±2373	0.761162	0.000758872	689	ILMN_1659762	basic transcription factor 3 (BTF3), mRNA.
BTF3	NM_001037637.1	5	12906±2949	16351±2395	0.789261	0.00309234	689	ILMN_2319414	basic transcription factor 3 (BTF3), transcript variant 1, mRNA.
BTN3A1	NM_007048.4	6	442±120	818±367	0.540635	0.00231834	11119	ILMN_1802708	butyrophilin, subfamily 3, member A1 (BTN3A1), mRNA.
BTN3A2	NM_007047.3	6	777±296	1338±602	0.580591	0.00602371	11118	ILMN_1676528	butyrophilin, subfamily 3, member A2 (BTN3A2), mRNA.
BTNL9	NM_152547.3	5	54±42	131±81	0.408324	0.00506391	153579	ILMN_1772976	butyrophilin-like 9 (BTNL9), mRNA.
BUB3	NM_004725.2	10	5868±1534	8244±1773	0.711787	0.0013644	9184	ILMN_1693145	BUB3 budding uninhibited by benzimidazoles 3 homolog (yeast) (BUB3), transcri
BUB3	NM_001007793.1	10	500±219	1173±369	0.426588	1.108e-05	9184	ILMN_2386100	BUB3 budding uninhibited by benzimidazoles 3 homolog (yeast) (BUB3), transcri
C10orf119	NM_024834.2	10	173±54	263±79	0.657341	0.00269827	79892	ILMN_1761411	chromosome 10 open reading frame 119 (C10orf119), mRNA.
C10orf42	NM_138357.1	10	884±234	1364±387	0.648292	0.000997588	90550	ILMN_1672759	coiled-coil domain containing 109A (CCDC109A), mRNA.
C10orf58	NM_032333.2	10	13200±2676	10001±2755	1.31985	0.00634629	84293	ILMN_2118472	chromosome 10 open reading frame 58 (C10orf58), mRNA.
C10orf59	NM_001031709.1	10	634±340	206±214	3.08627	0.000665791	55328	ILMN_1718520	chromosome 10 open reading frame 59 (C10orf59), transcript variant 1, mRNA.
C10orf59	NM_018363.2	10	151±90	63±63	2.39679	0.0073705	55328	ILMN_1765232	chromosome 10 open reading frame 59 (C10orf59), transcript variant 2, mRNA.
C10orf61	NM_001013840.1	10	311±66	398±84	0.78249	0.00853417	26123	ILMN_1768077	chromosome 10 open reading frame 61 (C10orf61), transcript variant 1, mRNA.
C10orf89	NM_153336.1	10	66±15	103±44	0.641297	0.00871478	118672	ILMN_1717707	phosphoseryl-tRNA kinase (PSTK), mRNA.
C10orf99	NM_207373.2	10	2554±1857	663±1417	3.85394	0.00711964	387695	ILMN_1802192	chromosome 10 open reading frame 99 (C10orf99), mRNA.
C11orf11	NM_006133.1	11	241±108	129±59	1.87439	0.00529905	747	ILMN_1683682	diacylglycerol lipase, alpha (DAGLA), mRNA.
C11orf2	NM_013265.2	11	3710±689	2932±602	1.2653	0.00521802	738	ILMN_2077094	chromosome 11 open reading frame 2 (C11orf2), mRNA.
C11orf48	NM_024099.3	11	1124±404	1677±438	0.67014	0.0028314	79081	ILMN_1739345	chromosome 11 open reading frame 48 (C11orf48), mRNA.
C11orf61	NM_024631.1	11	228±58	163±43	1.39921	0.00292463	79684	ILMN_2073263	chromosome 11 open reading frame 61 (C11orf61), mRNA.
C11orf9	NM_013279.1	11	118±95	268±126	0.440996	0.00246705	745	ILMN_1811437	chromosome 11 open reading frame 9 (C11orf9), transcript variant 1, mRNA.
C12orf36	NM_182558.1	12	872±514	396±305	2.20244	0.00748541	283422	ILMN_1755414	chromosome 12 open reading frame 36 (C12orf36), mRNA.
C12orf57	NM_138425.2	12	2120±949	4482±1226	0.473075	1.44164e-05	113246	ILMN_1812191	chromosome 12 open reading frame 57 (C12orf57), mRNA.
C13orf1	NM_020456.1	13	384±146	249±65	1.54631	0.00942815	57213	ILMN_2223350	chromosome 13 open reading frame 1 (C13orf1), mRNA.
C13orf18	NM_025113.1	13	1379±852	128±202	10.7778	0.000322703	80183	ILMN_2196550	chromosome 13 open reading frame 18 (C13orf18), mRNA.
C13orf21	NM_001010897.1	13	251±177	46±35	5.46544	0.00202696	387923	ILMN_1696767	stress-associated endoplasmic reticulum protein family member 2 (SERP2), mRNA
C14orf122	NM_016049.3	14	288±111	461±148	0.623525	0.0026909	51016	ILMN_1755677	family with sequence similarity 158, member A (FAM158A), mRNA.
C14orf130	NM_001100417.1	14	737±220	1035±229	0.712592	0.00260231	55148	ILMN_1667839	ubiquitin protein ligase E3 component n-recognin 7 (putative) (UBR7), transcr
C14orf142	NM_032490.4	14	446±119	712±264	0.627277	0.00323586	84520	ILMN_1685781	chromosome 14 open reading frame 142 (C14orf142), mRNA.
C14orf32	NM_144578.2	14	969±216	1383±320	0.700155	0.000866747	93487	ILMN_1779279	chromosome 14 open reading frame 32 (C14orf32), mRNA.
C15orf21	NM_001005267.1	15	163±64	267±79	0.610872	0.00127645	283651	ILMN_1696031	chromosome 15 open reading frame 21 (C15orf21), transcript variant 2, mRNA.
C15orf23	NM_033286.2		139±88	265±121	0.524275	0.00617708	90417	ILMN_2141807	chromosome 15 open reading frame 23 (C15orf23), mRNA.
C15orf24	NM_020154.2	15	2998±720	3899±519	0.768915	0.00111973	56851	ILMN_2150000	chromosome 15 open reading frame 24 (C15orf24), mRNA.
C15orf42	NM_152259.3	15	104±53	172±60	0.604084	0.00568442	90381	ILMN_1674662	chromosome 15 open reading frame 42 (C15orf42), mRNA.
C16orf28	NM_023076.3	16	134±51	58±25	2.32038	0.000236474	64718	ILMN_1692826	unkempt homolog (Drosophila)-like (UNKL), transcript variant 1, mRNA.
C16orf33	NM_024571.2	16	1136±339	1925±468	0.590035	6.07612e-05	79622	ILMN_1801118	chromosome 16 open reading frame 33 (C16orf33), mRNA.
C16orf56	NM_025082.1	16	1336±443	877±254	1.52448	0.002964	80152	ILMN_1777129	chromosome 16 open reading frame 56 (C16orf56), mRNA.
C16orf9	NM_032039.1	16	2688±888	1585±545	1.69628	0.000712151	83986	ILMN_1810055	integrin alpha FG-GAP repeat containing 3 (ITFG3), mRNA.
C17orf25	NM_016080.2	17	1668±382	2217±504	0.75233	0.0050527	51031	ILMN_1738656	glyoxalase domain containing 4 (GLOD4), mRNA.
C17orf81	NM_015362.3	17	121±77	235±121	0.515882	0.00960669	23587	ILMN_2341690	chromosome 17 open reading frame 81 (C17orf81), transcript variant 1, mRNA.
C18orf21	NM_031446.3	18	369±128	550±145	0.670637	0.00266273	83608	ILMN_1805998	chromosome 18 open reading frame 21 (C18orf21), mRNA.
C18orf24	NM_145060.3	18	160±114	325±122	0.491719	0.00161529	220134	ILMN_1771224	spindle and kinetochore associated complex subunit 1 (SKA1), transcript varia
C18orf25	NM_001008239.2	18	1135±313	1504±342	0.754644	0.00877109	147339	ILMN_1801822	chromosome 18 open reading frame 25 (C18orf25), transcript variant 2, mRNA.
C18orf37	NM_194281.3	18	662±210	992±280	0.667069	0.0026197	125476	ILMN_1730294	INO80 complex subunit C (INO80C), transcript variant 2, mRNA.
C18orf54	NM_173529.3	18	88±30	151±61	0.579407	0.00279022	162681	ILMN_2169089	chromosome 18 open reading frame 54 (C18orf54), mRNA.
C18orf55	NM_014177.1	18	1203±297	2183±691	0.550808	0.000134922	29090	ILMN_2182531	chromosome 18 open reading frame 55 (C18orf55), mRNA.
C18orf56	NM_001012716.1	18	288±206	1045±682	0.275807	0.00119251	494514	ILMN_1796074	chromosome 18 open reading frame 56 (C18orf56), mRNA.
C19orf10	NM_019107.3	19	774±486	1352±541	0.572285	0.00887558	56005	ILMN_1787844	chromosome 19 open reading frame 10 (C19orf10), mRNA.
C1orf108	NM_024595.1	1	542±193	352±116	1.53939	0.0049391	79647	ILMN_1802799	akirin 1 (AKIRIN1), mRNA.
C1orf131	NM_152379.2	1	1150±340	1638±407	0.702126	0.00314342	128061	ILMN_1805474	chromosome 1 open reading frame 131 (C1orf131), mRNA.
C1orf155	NM_033319.1	1	133±65	209±70	0.63626	0.00905096	91687	ILMN_1742779	centromere protein L (CENPL), mRNA.
C1orf171	NM_138467.1	1	139±67	223±64	0.625469	0.00339702	127253	ILMN_1726842	tRNA-yW synthesizing protein 3 homolog (S. cerevisiae) (TYW3), mRNA.
C1orf2	NM_006589.2	1	1170±260	1616±485	0.724092	0.00730572	10712	ILMN_1795026	family with sequence similarity 189, member B (FAM189B), transcript variant 1
C1orf66	NM_015997.2	1	793±200	559±166	1.41909	0.00322013	51093	ILMN_1706413	chromosome 1 open reading frame 66 (C1orf66), mRNA.
C1orf73	NM_015434.2	1	156±54	225±61	0.690516	0.00557899	25896	ILMN_1718354	integrator complex subunit 7 (INTS7), mRNA.
C1QBP	NM_001212.3	17	3344±1707	6271±1952	0.533179	0.000480047	708	ILMN_1668996	complement component 1, q subcomponent binding protein (C1QBP), nuclear gene
C20orf108	NM_080821.2	20	1548±553	933±359	1.6597	0.00228811	116151	ILMN_1708016	chromosome 20 open reading frame 108 (C20orf108), mRNA.
C20orf11	NM_017896.2	20	3117±706	2123±378	1.46828	0.000460239	54994	ILMN_1755909	chromosome 20 open reading frame 11 (C20orf11), mRNA.
C20orf111	NM_016470.6	20	2345±762	1538±290	1.52528	0.00390503	51526	ILMN_2049727	chromosome 20 open reading frame 111 (C20orf111), mRNA.
C20orf117	NM_199181.2	20	575±205	344±119	1.66958	0.0015394	140710	ILMN_1693004	chromosome 20 open reading frame 117 (C20orf117), transcript variant 2, mRNA.
C20orf134	NM_001024675.1	20	168±82	90±35	1.87306	0.00817065	170487	ILMN_1733531	chromosome 20 open reading frame 134 (C20orf134), mRNA.
C20orf161	NM_001042632.1	20	291±133	168±55	1.7321	0.00952482	90203	ILMN_1768282	sorting nexin family member 21 (SNX21), transcript variant 3, mRNA.
C20orf43	NM_016407.2	20	4468±886	2980±338	1.49922	8.6481e-05	51507	ILMN_1771815	chromosome 20 open reading frame 43 (C20orf43), mRNA.
C20orf44	NM_018244.3	20	1893±833	1098±248	1.72429	0.0073202	55245	ILMN_1745152	ubiquinol-cytochrome c reductase complex chaperone (UQCC), nuclear gene encod
C20orf67	NM_022104.3	20	231±81	140±40	1.64961	0.00281942	63935	ILMN_2232368	PDX1 C-terminal inhibiting factor 1 (PCIF1), mRNA.
C21orf45	NM_018944.2	21	62±39	105±34	0.589916	0.00604309	54069	ILMN_2171183	chromosome 21 open reading frame 45 (C21orf45), mRNA.
C22orf18	NM_024053.3	22	198±143	528±184	0.374874	3.73624e-05	79019	ILMN_1668814	centromere protein M (CENPM), transcript variant 1, mRNA.
C3orf9	NM_020231.3	3	2579±779	1780±506	1.44899	0.00437539	56983	ILMN_1811104	KTEL (Lys-Tyr-Glu-Leu) containing 1 (KTELC1), mRNA.
C6orf71	NM_203395.1	6	612±392	248±251	2.4653	0.0086478	389434	ILMN_1754491	iodotyrosine deiodinase (IYD), mRNA.
C6orf84	NM_014895.2	6	135±42	92±25	1.46668	0.00356126	22832	ILMN_1781174	KIAA1009 (KIAA1009), mRNA.
C6orf89	NM_152734.2	6	251±72	180±54	1.39267	0.00864559	221477	ILMN_1665117	chromosome 6 open reading frame 89 (C6orf89), mRNA.
C8orf33	NM_023080.1	8	1752±694	982±393	1.78516	0.0016298	65265	ILMN_2098325	chromosome 8 open reading frame 33 (C8orf33), mRNA.
C8orf41	NM_025115.1	8	269±94	427±100	0.630856	0.000416227	80185	ILMN_1760400	chromosome 8 open reading frame 41 (C8orf41), mRNA.
C8orf70	NM_016010.1	8	336±209	144±74	2.34197	0.00941556	51101	ILMN_2057981	family with sequence similarity 164, member A (FAM164A), mRNA.
C9orf116	NM_144654.2	9	64±47	165±99	0.388775	0.00303998	138162	ILMN_1723709	chromosome 9 open reading frame 116 (C9orf116), transcript variant 2, mRNA.
C9orf116	NM_144654.2	9	79±53	174±110	0.455091	0.00965534	138162	ILMN_2329569	chromosome 9 open reading frame 116 (C9orf116), transcript variant 2, mRNA.
C9orf123	NM_033428.1	9	413±115	293±88	1.4092	0.00609731	90871	ILMN_1769409	chromosome 9 open reading frame 123 (C9orf123), mRNA.
C9orf127	NM_016446.2	9	531±162	327±121	1.62657	0.00113702	51754	ILMN_1708029	chromosome 9 open reading frame 127 (C9orf127), mRNA.
C9orf23	NM_148178.1	9	707±136	965±171	0.73334	0.000326658	138716	ILMN_1683175	chromosome 9 open reading frame 23 (C9orf23), transcript variant 1, mRNA.
C9orf23	NM_148178.1	9	190±59	267±52	0.711578	0.00169005	138716	ILMN_2391345	chromosome 9 open reading frame 23 (C9orf23), transcript variant 1, mRNA.
C9orf30	NM_080655.1	9	288±96	408±110	0.706234	0.00721063	91283	ILMN_1714278	chromosome 9 open reading frame 30 (C9orf30), mRNA.
C9orf58	NM_031426.2	9	40±16	156±113	0.25896	0.00208613	83543	ILMN_1770725	allograft inflammatory factor 1-like (AIF1L), transcript variant 1, mRNA.
C9orf68	NM_001039395.1	9	115±64	43±23	2.68902	0.00257131	55064	ILMN_2138754	chromosome 9 open reading frame 68 (C9orf68), mRNA.
C9orf80	NM_021218.1	9	20575±3320	16390±3535	1.25538	0.00495126	58493	ILMN_2079098	chromosome 9 open reading frame 80 (C9orf80), mRNA.
CACYBP	NM_014412.2	1	469±201	872±316	0.538166	0.000862207	27101	ILMN_1726574	calcyclin binding protein (CACYBP), transcript variant 1, mRNA.
CALM3	NM_005184.2	19	5680±1305	7946±2044	0.71478	0.00299543	808	ILMN_1666385	calmodulin 3 (phosphorylase kinase, delta) (CALM3), mRNA.
CALN1	NM_031468.2	7	355±88	468±94	0.758729	0.00451561	83698	ILMN_1778121	calneuron 1 (CALN1), transcript variant 1, mRNA.
CAMK1D	NM_153498.2	10	255±182	58±50	4.36056	0.00331788	57118	ILMN_1795561	calcium/calmodulin-dependent protein kinase ID (CAMK1D), transcript variant 2
CAPN3	NM_173087.1	15	210±106	101±57	2.08531	0.00556229	825	ILMN_2332691	calpain 3, (p94) (CAPN3), transcript variant 3, mRNA.
CAPZA2	NM_006136.2	7	5637±980	3972±830	1.4192	9.08401e-05	830	ILMN_1768870	capping protein (actin filament) muscle Z-line, alpha 2 (CAPZA2), mRNA.
CARKL	NM_013276.2	17	728±230	1252±291	0.5816	3.81971e-05	23729	ILMN_2216918	sedoheptulokinase (SHPK), mRNA.
CASC5	NM_144508.3	15	56±48	119±51	0.469017	0.00346964	57082	ILMN_1715437	cancer susceptibility candidate 5 (CASC5), transcript variant 2, mRNA.
CASP3	NM_032991.2	4	1275±591	1857±386	0.686958	0.00606379	836	ILMN_2388155	caspase 3, apoptosis-related cysteine peptidase (CASP3), transcript variant b
CASP4	NM_001225.3	11	848±440	1612±687	0.526043	0.00293234	837	ILMN_1678454	caspase 4, apoptosis-related cysteine peptidase (CASP4), transcript variant a
CBFA2T2	NM_005093.3	20	584±229	311±86	1.88145	0.00161176	9139	ILMN_2331062	core-binding factor, runt domain, alpha subunit 2; translocated to, 2 (CBFA2T
CC2D1A	NM_017721.3	19	352±103	236±86	1.49242	0.0044266	54862	ILMN_1701127	coiled-coil and C2 domain containing 1A (CC2D1A), mRNA.
CCDC21	NM_022778.2	1	195±65	298±102	0.655335	0.0061041	64793	ILMN_1812489	coiled-coil domain containing 21 (CCDC21), mRNA.
CCDC24	NM_152499.1	1	846±259	516±200	1.63986	0.00122638	149473	ILMN_1718771	coiled-coil domain containing 24 (CCDC24), mRNA.
CCDC46	NM_145036.2	17	171±70	81±26	2.10451	0.000951117	201134	ILMN_2369756	coiled-coil domain containing 46 (CCDC46), transcript variant 1, mRNA.
CCDC5	NM_138443.2	18	102±50	221±91	0.461897	0.000503745	115106	ILMN_1745946	coiled-coil domain containing 5 (spindle associated) (CCDC5), mRNA.
CCDC58	NM_001017928.2	3	665±342	1251±404	0.531188	0.000587627	131076	ILMN_1686920	coiled-coil domain containing 58 (CCDC58), mRNA.
CCNA2	NM_001237.2	4	569±244	1317±492	0.431585	6.98498e-05	890	ILMN_1786125	cyclin A2 (CCNA2), mRNA.
CCNB1	NM_031966.2	5	383±188	666±249	0.574873	0.0036225	891	ILMN_1712803	cyclin B1 (CCNB1), mRNA.
CCNB2	NM_004701.2	15	1177±651	2288±870	0.51423	0.0013199	9133	ILMN_1801939	cyclin B2 (CCNB2), mRNA.
CCNDBP1	NM_037370.1	15	2444±554	3753±878	0.651287	0.000167349	23582	ILMN_1702247	cyclin D-type binding-protein 1 (CCNDBP1), transcript variant 2, mRNA.
CCNE2	NM_057735.1	8	298±107	462±152	0.644421	0.00443672	9134	ILMN_2412384	cyclin E2 (CCNE2), transcript variant 2, mRNA.
CDAN1	NM_138477.2	15	26371±4074	20053±3493	1.31504	0.000272905	146059	ILMN_2401906	congenital dyserythropoietic anemia, type I (CDAN1), mRNA.
CDC16	NM_003903.3	13	2645±896	1773±261	1.49235	0.0064786	8881	ILMN_1727389	cell division cycle 16 homolog (S. cerevisiae) (CDC16), transcript variant 1,
CDC16	NM_001078645.1		4510±1675	2927±627	1.54101	0.0081347	8881	ILMN_2256765	cell division cycle 16 homolog (S. cerevisiae) (CDC16), transcript variant 2,
CDC16	NM_001078645.1		4609±1522	3078±478	1.49758	0.00532813	8881	ILMN_2339796	cell division cycle 16 homolog (S. cerevisiae) (CDC16), transcript variant 2,
CDC2	NM_001786.2	10	118±86	260±104	0.454663	0.000973076	983	ILMN_1710428	cell division cycle 2, G1 to S and G2 to M (CDC2), transcript variant 1, mRNA
CDC2	NM_001786.2	10	605±305	1358±471	0.445692	8.05765e-05	983	ILMN_1747911	cell division cycle 2, G1 to S and G2 to M (CDC2), transcript variant 1, mRNA
CDC25A	NM_001789.2	3	313±162	527±185	0.594949	0.00489408	993	ILMN_1711005	cell division cycle 25 homolog A (S. pombe) (CDC25A), transcript variant 1, m
CDC2L5	NM_003718.3	7	855±217	609±106	1.40437	0.00261916	8621	ILMN_1778557	cell division cycle 2-like 5 (cholinesterase-related cell division controller
CDC2L5	NM_031267.1	7	699±125	517±59	1.35117	0.000322506	8621	ILMN_2356068	cell division cycle 2-like 5 (cholinesterase-related cell division controller
CDC42	NM_001039802.1	1	65±27	134±78	0.48396	0.00635836	998	ILMN_1675156	cell division cycle 42 (GTP binding protein, 25kDa) (CDC42), transcript varia
CDC42EP1	NM_152243.1	22	156±65	331±107	0.472704	5.22364e-05	11135	ILMN_1764927	CDC42 effector protein (Rho GTPase binding) 1 (CDC42EP1), transcript variant
CDC42SE1	NM_001038707.1	1	128±24	206±60	0.621961	0.000338965	56882	ILMN_1769027	CDC42 small effector 1 (CDC42SE1), transcript variant 1, mRNA.
CDC42SE1	NM_001038707.1	1	386±70	693±184	0.556873	2.13631e-05	56882	ILMN_2349138	CDC42 small effector 1 (CDC42SE1), transcript variant 1, mRNA.
CDC45L	NM_003504.3	22	899±448	1744±627	0.515528	0.000695817	8318	ILMN_1670238	CDC45 cell division cycle 45-like (S. cerevisiae) (CDC45L), mRNA.
CDC91L1	NM_080476.4	20	1245±393	847±219	1.46906	0.00644728	128869	ILMN_1738263	phosphatidylinositol glycan anchor biosynthesis, class U (PIGU), mRNA.
CDCA4	NM_145701.1	14	496±168	791±311	0.627371	0.00597509	55038	ILMN_1684045	cell division cycle associated 4 (CDCA4), transcript variant 14, mRNA.
CDCA4	NM_017955.2	14	162±72	279±118	0.582123	0.00642216	55038	ILMN_1753183	cell division cycle associated 4 (CDCA4), transcript variant 13, mRNA.
CDCA5	NM_080668.2	11	1525±736	2535±768	0.601356	0.00230758	113130	ILMN_1683450	cell division cycle associated 5 (CDCA5), mRNA.
CDH17	NM_004063.2	8	12827±4180	7820±4257	1.64029	0.00599702	1015	ILMN_1814015	cadherin 17, LI cadherin (liver-intestine) (CDH17), mRNA.
CDIPT	NM_006319.3	16	265±92	171±44	1.5538	0.00510825	10423	ILMN_1770425	CDP-diacylglycerol--inositol 3-phosphatidyltransferase (phosphatidylinositol
CDK2	NM_001798.2	12	1150±327	1821±550	0.631517	0.0011332	1017	ILMN_1665559	cyclin-dependent kinase 2 (CDK2), transcript variant 1, mRNA.
CDR2L	NM_014603.1	17	704±394	1238±515	0.568491	0.00738606	30850	ILMN_2128770	cerebellar degeneration-related protein 2-like (CDR2L), mRNA.
CDT1	NM_030928.2	16	312±166	699±350	0.445815	0.00153044	81620	ILMN_1651237	chromatin licensing and DNA replication factor 1 (CDT1), mRNA.
CDX2	NM_001265.2	13	4306±2532	1685±1438	2.55483	0.00296692	1045	ILMN_1671058	caudal type homeobox 2 (CDX2), mRNA.
CEACAM5	NM_004363.2	19	9178±4293	4394±3556	2.08882	0.00478094	1048	ILMN_1670959	carcinoembryonic antigen-related cell adhesion molecule 5 (CEACAM5), mRNA.
CEBPA	NM_004364.2	19	2291±1115	970±566	2.36264	0.00192321	1050	ILMN_1715715	CCAAT/enhancer binding protein (C/EBP), alpha (CEBPA), mRNA.
CECR5	NM_033070.2	22	1650±573	2366±477	0.697625	0.00195886	27440	ILMN_1654690	cat eye syndrome chromosome region, candidate 5 (CECR5), transcript variant 2
CENPA	NM_001042426.1	2	378±194	613±227	0.616248	0.00951815	1058	ILMN_1801257	centromere protein A (CENPA), transcript variant 2, mRNA.
CENPA	NM_001042426.1		199±83	312±96	0.635825	0.00370244	1058	ILMN_2392472	centromere protein A (CENPA), transcript variant 2, mRNA.
CENPE	NM_001813.2	4	108±77	214±104	0.505373	0.00791248	1062	ILMN_2225718	centromere protein E, 312kDa (CENPE), mRNA.
CENPM	NM_001002876.1	22	628±305	1414±414	0.444045	1.42007e-05	79019	ILMN_2368718	centromere protein M (CENPM), transcript variant 2, mRNA.
CENPM	NM_001002876.1	22	111±89	321±121	0.346078	4.4947e-05	79019	ILMN_2368721	centromere protein M (CENPM), transcript variant 2, mRNA.
CENTD1	NM_015230.2	4	226±79	307±66	0.734826	0.00859996	116984	ILMN_1767541	ArfGAP with RhoGAP domain, ankyrin repeat and PH domain 2 (ARAP2), mRNA.
CENTD2	NM_001040118.1	11	398±123	264±77	1.50941	0.00239557	116985	ILMN_1772233	centaurin, delta 2 (CENTD2), transcript variant 3, mRNA.
CEP135	NM_025009.3	4	450±100	605±139	0.743546	0.00369535	9662	ILMN_1693766	centrosomal protein 135kDa (CEP135), mRNA.
CEP68	NM_015147.1	2	116±52	59±21	1.97647	0.00298283	23177	ILMN_1808500	centrosomal protein 68kDa (CEP68), mRNA.
CFLAR	NM_003879.3	2	1983±750	1228±404	1.61525	0.00645551	8837	ILMN_1789830	CASP8 and FADD-like apoptosis regulator (CFLAR), mRNA.
CFTR	NM_000492.3	7	1255±803	402±689	3.11955	0.00755212	1080	ILMN_1705813	cystic fibrosis transmembrane conductance regulator (ATP-binding cassette sub
CGN	NM_020770.1	1	4382±1802	2551±1014	1.71806	0.00335345	57530	ILMN_1746801	cingulin (CGN), mRNA.
CHAF1A	NM_005483.2	19	92±49	154±48	0.597115	0.00331223	10036	ILMN_1669842	chromatin assembly factor 1, subunit A (p150) (CHAF1A), mRNA.
CHAF1B	NM_005441.2	21	215±113	468±186	0.460194	0.000418585	8208	ILMN_1674231	chromatin assembly factor 1, subunit B (p60) (CHAF1B), mRNA.
CHCHD1	NM_203298.1	10	292±128	479±87	0.608826	0.000181273	118487	ILMN_1672149	coiled-coil-helix-coiled-coil-helix domain containing 1 (CHCHD1), mRNA.
CHCHD5	NM_032309.2	2	578±191	803±147	0.719574	0.00234828	84269	ILMN_1797530	coiled-coil-helix-coiled-coil-helix domain containing 5 (CHCHD5), mRNA.
CHD1L	NM_004284.3	1	515±136	671±133	0.767561	0.00699025	9557	ILMN_1786016	chromodomain helicase DNA binding protein 1-like (CHD1L), mRNA.
CHD2	NM_001042572.2		99±26	132±34	0.74526	0.00953099	1106	ILMN_2339284	chromodomain helicase DNA binding protein 2 (CHD2), transcript variant 2, mRN
CHD6	NM_032221.3	20	421±128	216±80	1.95197	4.3853e-05	84181	ILMN_2209163	chromodomain helicase DNA binding protein 6 (CHD6), mRNA.
CHD8	NM_020920.2	14	1433±593	779±256	1.8404	0.0030515	57680	ILMN_1806122	chromodomain helicase DNA binding protein 8 (CHD8), mRNA.
CHD9	NM_025134.4	16	2647±1315	1430±369	1.85124	0.00876715	80205	ILMN_1762972	chromodomain helicase DNA binding protein 9 (CHD9), mRNA.
CHES1	NM_005197.2	14	1426±553	896±318	1.59145	0.00545489	1112	ILMN_2106902	checkpoint suppressor 1 (CHES1), mRNA.
CHKA	NM_212469.1		418±216	207±109	2.01484	0.00762872	1119	ILMN_1691151	choline kinase alpha (CHKA), transcript variant 2, mRNA.
CHMP4B	NM_176812.3	20	2540±682	1399±419	1.81579	2.3549e-05	128866	ILMN_1771233	chromatin modifying protein 4B (CHMP4B), mRNA.
CHN2	NM_004067.2	7	323±165	156±126	2.0686	0.00757243	1124	ILMN_1774110	chimerin (chimaerin) 2 (CHN2), transcript variant 2, mRNA.
CHN2	NM_004067.2	7	909±455	374±302	2.42987	0.00150078	1124	ILMN_2403237	chimerin (chimaerin) 2 (CHN2), transcript variant 2, mRNA.
CIAO1	NM_004804.2	2	2729±638	2133±402	1.27949	0.00797325	9391	ILMN_2048793	cytosolic iron-sulfur protein assembly 1 homolog (S. cerevisiae) (CIAO1), mRN
CIP29	NM_033082.2	12	2894±527	4071±944	0.710697	0.000799575	84324	ILMN_1680967	cytokine induced protein 29 kDa (CIP29), mRNA.
CISH	NM_145071.1	3	232±69	117±70	1.98377	0.000304975	1154	ILMN_1738207	cytokine inducible SH2-containing protein (CISH), mRNA.
CKAP4	NM_006825.2	12	2542±1451	5344±2414	0.475731	0.00180362	10970	ILMN_1790891	cytoskeleton-associated protein 4 (CKAP4), mRNA.
CKS1B	NM_001826.1	1	1319±695	2056±620	0.641338	0.00860461	1163	ILMN_2041046	CDC28 protein kinase regulatory subunit 1B (CKS1B), mRNA.
CLCN7	NM_001287.3	16	6039±2508	3377±663	1.78844	0.00369466	1186	ILMN_1694731	chloride channel 7 (CLCN7), mRNA.
CLDN12	NM_012129.2	7	1098±401	1631±501	0.673284	0.00680945	9069	ILMN_1787657	claudin 12 (CLDN12), mRNA.
CLDN14	NM_012130.2	21	877±161	701±137	1.25102	0.00592637	23562	ILMN_1661194	claudin 14 (CLDN14), transcript variant 2, mRNA.
CLDN3	NM_001306.2	7	3325±1314	1808±1074	1.83945	0.0034687	1365	ILMN_1723042	claudin 3 (CLDN3), mRNA.
CLN3	NM_000086.2	16	1205±345	825±304	1.46055	0.00639315	1201	ILMN_2394381	ceroid-lipofuscinosis, neuronal 3 (CLN3), transcript variant 2, mRNA.
CLPP	NM_006012.2	19	683±284	977±132	0.698889	0.00491559	8192	ILMN_1725705	ClpP caseinolytic peptidase, ATP-dependent, proteolytic subunit homolog (E. c
CNGB1	NM_001297.1	16	379±125	239±67	1.58152	0.0031188	1258	ILMN_1702383	cyclic nucleotide gated channel beta 1 (CNGB1), mRNA.
CNIH	NM_005776.2	14	910±395	1489±550	0.611255	0.00576974	10175	ILMN_1786532	cornichon homolog (Drosophila) (CNIH), mRNA.
CNIH	NM_001009551.1	14	1870±598	3051±869	0.612854	0.000571369	10175	ILMN_2330112	cornichon homolog (Drosophila) (CNIH), transcript variant 2, mRNA.
COBLL1	NM_014900.3	2	2069±646	1214±737	1.70332	0.00469979	22837	ILMN_1761260	COBL-like 1 (COBLL1), mRNA.
COG3	NM_031431.2	13	946±347	595±145	1.58842	0.00554044	83548	ILMN_2129715	component of oligomeric golgi complex 3 (COG3), mRNA.
COMMD4	NM_017828.3	15	1539±370	2119±383	0.726579	0.000670725	54939	ILMN_2096654	COMM domain containing 4 (COMMD4), mRNA.
COMMD7	NM_001099339.1	20	4096±1106	2702±444	1.51592	0.00109159	149951	ILMN_1810334	COMM domain containing 7 (COMMD7), transcript variant 2, mRNA.
COPS3	NM_003653.2	17	1686±428	3180±609	0.530286	2.36959e-07	8533	ILMN_1770732	COP9 constitutive photomorphogenic homolog subunit 3 (Arabidopsis) (COPS3), m
COPS4	NM_016129.2	4	713±260	1125±314	0.633363	0.00140807	51138	ILMN_1726755	COP9 constitutive photomorphogenic homolog subunit 4 (Arabidopsis) (COPS4), m
COQ10A	NM_144576.3	12	206±52	307±68	0.67179	0.000318965	93058	ILMN_1666364	coenzyme Q10 homolog A (S. cerevisiae) (COQ10A), transcript variant 1, mRNA.
COQ2	NM_015697.6	4	1361±475	2091±582	0.650975	0.00201564	27235	ILMN_1756572	coenzyme Q2 homolog, prenyltransferase (yeast) (COQ2), mRNA.
COQ3	NM_017421.3	6	590±168	935±267	0.630933	0.000744605	51805	ILMN_1801378	coenzyme Q3 homolog, methyltransferase (S. cerevisiae) (COQ3), mRNA.
COX7A2	NM_001865.2	6	11724±3294	14937±2473	0.784858	0.00908659	1347	ILMN_1701293	cytochrome c oxidase subunit VIIa polypeptide 2 (liver) (COX7A2), mRNA.
COX7C	NM_001867.2	5	15351±4279	19997±3945	0.767651	0.00823915	1350	ILMN_1798189	cytochrome c oxidase subunit VIIc (COX7C), nuclear gene encoding mitochondria
COX8A	NM_004074.2	11	7903±2934	10785±2139	0.732821	0.00805057	1351	ILMN_1809495	cytochrome c oxidase subunit 8A (ubiquitous) (COX8A), mRNA.
CPNE1	NM_152931.1	20	1798±879	963±334	1.86646	0.00797561	8904	ILMN_2307025	copine I (CPNE1), transcript variant 8, mRNA.
CRELD2	NM_024324.2	22	2011±751	3405±1175	0.590757	0.00170127	79174	ILMN_1748707	cysteine-rich with EGF-like domains 2 (CRELD2), mRNA.
CRK	NM_016823.2	17	621±200	963±219	0.644431	0.000371923	1398	ILMN_1686805	v-crk sarcoma virus CT10 oncogene homolog (avian) (CRK), transcript variant I
CRMP1	NM_001014809.1	4	175±86	92±38	1.90374	0.00774507	1400	ILMN_1789541	collapsin response mediator protein 1 (CRMP1), transcript variant 1, mRNA.
CROT	NM_021151.2	7	351±127	181±96	1.93436	0.000739625	54677	ILMN_1693090	carnitine O-octanoyltransferase (CROT), mRNA.
CRY1	NM_004075.2	12	798±133	1051±295	0.75924	0.00959728	1407	ILMN_2202637	cryptochrome 1 (photolyase-like) (CRY1), mRNA.
CRYZ	NM_001889.2	1	1583±401	2413±712	0.656181	0.00153273	1429	ILMN_1672389	crystallin, zeta (quinone reductase) (CRYZ), mRNA.
CSNK1G1	NM_022048.3	15	355±142	502±120	0.70857	0.00876646	53944	ILMN_1704713	casein kinase 1, gamma 1 (CSNK1G1), mRNA.
CTDSP2	NM_005730.3	12	2902±531	2233±413	1.29939	0.00139689	10106	ILMN_1692962	CTD (carboxy-terminal domain, RNA polymerase II, polypeptide A) small phospha
CTDSPL2	NM_016396.2		103±46	178±69	0.575663	0.0036195	51496	ILMN_2077758	CTD (carboxy-terminal domain, RNA polymerase II, polypeptide A) small phospha
CTNNB1	NM_001098209.1	3	70±26	207±129	0.338001	0.00154636	1499	ILMN_1651617	catenin (cadherin-associated protein), beta 1, 88kDa (CTNNB1), transcript var
CTNND1	NM_001085458.1		401±192	192±102	2.08783	0.00368738	1500	ILMN_1696806	catenin (cadherin-associated protein), delta 1 (CTNND1), transcript variant 1
CTXN1	NM_206833.2	19	280±271	735±470	0.380245	0.00682672	404217	ILMN_1759766	cortexin 1 (CTXN1), mRNA.
CUEDC1	NM_017949.1	17	1103±685	420±220	2.62344	0.00568901	404093	ILMN_1676665	CUE domain containing 1 (CUEDC1), mRNA.
CUL4A	NM_003589.2	13	2484±827	1647±315	1.50859	0.00527738	8451	ILMN_2331163	cullin 4A (CUL4A), transcript variant 2, mRNA.
CXCL13	NM_006419.1	4	38±14	232±234	0.163925	0.00844612	10563	ILMN_1718552	chemokine (C-X-C motif) ligand 13 (B-cell chemoattractant) (CXCL13), mRNA.
CXCR7	NM_001047841.1		412±205	214±91	1.92294	0.00756947	57007	ILMN_2371458	chemokine (C-X-C motif) receptor 7 (CXCR7), transcript variant 1, mRNA.
CXorf23	NM_198279.1	X	157±61	84±33	1.85571	0.00202156	256643	ILMN_1772943	chromosome X open reading frame 23 (CXorf23), mRNA.
CXorf6	NM_005491.2	X	58±29	181±124	0.322381	0.00270716	10046	ILMN_1680856	mastermind-like domain containing 1 (MAMLD1), mRNA.
CXXC1	NM_014593.2	18	1698±369	2167±463	0.783316	0.00938511	30827	ILMN_1691276	CXXC finger 1 (PHD domain) (CXXC1), mRNA.
CYB5A	NM_001914.2	18	2256±977	3429±872	0.658088	0.00353838	1528	ILMN_1714167	cytochrome b5 type A (microsomal) (CYB5A), transcript variant 2, mRNA.
CYB5A	NM_001914.2	18	836±450	1322±415	0.632246	0.00855281	1528	ILMN_2312194	cytochrome b5 type A (microsomal) (CYB5A), transcript variant 2, mRNA.
CYB5D1	NM_144607.3	17	417±136	856±352	0.486536	0.000452008	124637	ILMN_1670925	cytochrome b5 domain containing 1 (CYB5D1), mRNA.
CYB5D2	NM_144611.2	17	303±104	601±211	0.50389	0.000157177	124936	ILMN_1696254	cytochrome b5 domain containing 2 (CYB5D2), mRNA.
CYLD	NM_015247.1	16	191±75	119±38	1.60352	0.00834957	1540	ILMN_1775508	cylindromatosis (turban tumor syndrome) (CYLD), mRNA.
CYP2D7P1	NR_002570.2	22	136±52	80±37	1.69157	0.00405523	1564	ILMN_2226519	cytochrome P450, family 2, subfamily D, polypeptide 7 pseudogene 1 (CYP2D7P1)
CYP4F11	NM_021187.2	19	421±195	167±170	2.52624	0.0016045	57834	ILMN_1719883	cytochrome P450, family 4, subfamily F, polypeptide 11 (CYP4F11), mRNA.
CYP4F12	NM_023944.2	19	1328±820	489±472	2.71788	0.00333207	66002	ILMN_1809384	cytochrome P450, family 4, subfamily F, polypeptide 12 (CYP4F12), mRNA.
DAB2	NM_001343.1	5	2309±1054	826±351	2.79728	0.000436656	1601	ILMN_2128428	disabled homolog 2, mitogen-responsive phosphoprotein (Drosophila) (DAB2), mR
DAPK1	NM_004938.2	9	154±95	346±201	0.444468	0.00481432	1612	ILMN_1708340	death-associated protein kinase 1 (DAPK1), mRNA.
DAPK2	NM_014326.3	15	236±155	79±54	2.98266	0.00517187	23604	ILMN_1791847	death-associated protein kinase 2 (DAPK2), mRNA.
DBNL	NM_014063.5	7	899±146	696±170	1.29215	0.00345912	28988	ILMN_2376289	drebrin-like (DBNL), transcript variant 1, mRNA.
DBR1	NM_016216.2	3	196±58	285±87	0.690288	0.0065138	51163	ILMN_2226314	debranching enzyme homolog 1 (S. cerevisiae) (DBR1), mRNA.
DC2	NM_021227.2	4	1441±412	2054±410	0.701654	0.000892171	58505	ILMN_2056167	oligosaccharyltransferase complex subunit (OSTC), mRNA.
DCI	NM_001919.2	16	450±175	737±179	0.611523	0.000402147	1632	ILMN_2049303	dodecenoyl-Coenzyme A delta isomerase (3,2 trans-enoyl-Coenzyme A isomerase)
DCLRE1A	NM_014881.2	10	265±107	422±131	0.628518	0.00304053	9937	ILMN_1734096	DNA cross-link repair 1A (PSO2 homolog, S. cerevisiae) (DCLRE1A), mRNA.
DCPS	NM_014026.3	11	287±125	428±110	0.671455	0.00537174	28960	ILMN_1740737	decapping enzyme, scavenger (DCPS), mRNA.
DCTD	NM_001921.2	4	245±54	311±53	0.787261	0.00443154	1635	ILMN_2415011	dCMP deaminase (DCTD), transcript variant 2, mRNA.
DDX27	NM_017895.6	20	899±444	386±156	2.3254	0.00210966	55661	ILMN_1676759	DEAD (Asp-Glu-Ala-Asp) box polypeptide 27 (DDX27), mRNA.
DDX48	NM_014740.2	17	3282±827	4454±867	0.736752	0.00179146	9775	ILMN_1667043	eukaryotic translation initiation factor 4A, isoform 3 (EIF4A3), mRNA.
DDX54	NM_024072.3	12	254±36	326±71	0.777998	0.0031417	79039	ILMN_1812976	DEAD (Asp-Glu-Ala-Asp) box polypeptide 54 (DDX54), transcript variant 2, mRNA
DEGS2	NM_206918.1	14	103±59	226±126	0.454695	0.00414341	123099	ILMN_1768772	degenerative spermatocyte homolog 2, lipid desaturase (Drosophila) (DEGS2), m
DEPDC1B	NM_018369.1	5	374±158	647±226	0.577992	0.00179327	55789	ILMN_2103685	DEP domain containing 1B (DEPDC1B), mRNA.
DERL2	NM_016041.3	17	428±87	663±149	0.645937	7.17812e-05	51009	ILMN_1761969	Der1-like domain family, member 2 (DERL2), mRNA.
DGAT1	NM_012079.2	8	1531±547	965±333	1.58625	0.00350796	8694	ILMN_1704091	diacylglycerol O-acyltransferase homolog 1 (mouse) (DGAT1), mRNA.
DHX35	NM_021931.2	20	454±134	316±67	1.43676	0.00531016	60625	ILMN_1733667	DEAH (Asp-Glu-Ala-His) box polypeptide 35 (DHX35), mRNA.
DIAPH2	NM_006729.3	X	1548±726	861±191	1.79862	0.00758747	1730	ILMN_1744046	diaphanous homolog 2 (Drosophila) (DIAPH2), transcript variant 156, mRNA.
DIDO1	NM_022105.3	20	222±66	94±42	2.35024	4.08128e-06	11083	ILMN_1812934	death inducer-obliterator 1 (DIDO1), transcript variant 1, mRNA.
DKFZp586I1	NR_002186.1	7	880±328	345±100	2.55131	0.000121572	222161	ILMN_2216838	hypothetical protein DKFZp586I1420 (DKFZP586I1420), non-coding RNA.
DKFZp686L1	NM_194282.1	4	245±84	411±190	0.596976	0.0084877	132660	ILMN_1724062	lin-54 homolog (C. elegans) (LIN54), mRNA.
DLC1	NM_024767.2	8	384±208	188±125	2.03963	0.0068296	10395	ILMN_1698020	deleted in liver cancer 1 (DLC1), transcript variant 3, mRNA.
DMAP1	NM_001034023.1	1	1311±316	921±233	1.42309	0.00139657	55929	ILMN_1773885	DNA methyltransferase 1 associated protein 1 (DMAP1), transcript variant 2, m
DMAP1	NM_001034024.1	1	985±181	704±202	1.39776	0.00114983	55929	ILMN_2328813	DNA methyltransferase 1 associated protein 1 (DMAP1), transcript variant 3, m
DMTF1	NM_021145.2	7	1504±499	1012±114	1.48595	0.00585535	9988	ILMN_2119486	cyclin D binding myb-like transcription factor 1 (DMTF1), mRNA.
DMWD	NM_004943.1	19	411±215	212±99	1.94108	0.00995391	1762	ILMN_1714352	dystrophia myotonica, WD repeat containing (DMWD), mRNA.
DNA2L	NM_001080449.1		145±45	225±70	0.647176	0.00259701	1763	ILMN_1664682	DNA replication helicase 2 homolog (yeast) (DNA2), mRNA.
DNAJA1	NM_001539.2	9	4304±940	7465±2548	0.576458	0.000474076	3301	ILMN_1672496	DnaJ (Hsp40) homolog, subfamily A, member 1 (DNAJA1), mRNA.
DNAJB11	NM_016306.4	3	3716±876	5628±1558	0.660297	0.000954757	51726	ILMN_1753243	DnaJ (Hsp40) homolog, subfamily B, member 11 (DNAJB11), mRNA.
DNAJC5	NM_025219.1	20	314±88	213±63	1.47313	0.00236665	80331	ILMN_1789642	DnaJ (Hsp40) homolog, subfamily C, member 5 (DNAJC5), mRNA.
DNAJC9	NM_015190.3	10	1579±365	2767±712	0.570547	2.40992e-05	23234	ILMN_1799516	DnaJ (Hsp40) homolog, subfamily C, member 9 (DNAJC9), mRNA.
DNHD3	NM_020877.2	17	70±67	517±402	0.136453	0.00114815	146754	ILMN_1714296	dynein, axonemal, heavy chain 2 (DNAH2), mRNA.
DOCK6	NM_020812.1	19	1165±379	695±242	1.67488	0.000827933	57572	ILMN_1801226	dedicator of cytokinesis 6 (DOCK6), mRNA.
DONSON	NM_017613.2	21	447±169	664±183	0.673572	0.00458351	29980	ILMN_1758629	downstream neighbor of SON (DONSON), mRNA.
DOPEY1	NM_015018.2	6	308±89	214±72	1.44222	0.00629225	23033	ILMN_1739156	dopey family member 1 (DOPEY1), mRNA.
DPY19L4	NM_181787.1	8	619±240	388±116	1.59299	0.00822979	286148	ILMN_1775573	dpy-19-like 4 (C. elegans) (DPY19L4), mRNA.
DR1	NM_001938.2	1	498±117	719±195	0.692432	0.00218989	1810	ILMN_1759983	down-regulator of transcription 1, TBP-binding (negative cofactor 2) (DR1), m
DTL	NM_016448.1	1	176±81	444±201	0.395714	0.000243841	51514	ILMN_1779711	denticleless homolog (Drosophila) (DTL), mRNA.
DTNBP1	NM_183040.1	6	106±37	51±20	2.07251	0.000300184	84062	ILMN_1682960	dystrobrevin binding protein 1 (DTNBP1), transcript variant 2, mRNA.
DUSP18	NM_152511.3	22	1065±320	389±168	2.73948	6.11985e-06	150290	ILMN_1734288	dual specificity phosphatase 18 (DUSP18), mRNA.
DUSP3	NM_004090.2	17	3087±966	1990±646	1.55139	0.00208688	1845	ILMN_1797522	dual specificity phosphatase 3 (vaccinia virus phosphatase VH1-related) (DUSP
DYRK1B	NM_006484.1	19	196±101	77±43	2.53106	0.00195779	9149	ILMN_1696991	dual-specificity tyrosine-(Y)-phosphorylation regulated kinase 1B (DYRK1B), t
DYRK1B	NM_004714.1	19	150±79	64±27	2.32177	0.00326509	9149	ILMN_2354617	dual-specificity tyrosine-(Y)-phosphorylation regulated kinase 1B (DYRK1B), t
E2F2	NM_004091.2	1	952±421	1657±679	0.574535	0.00470187	1870	ILMN_1777233	E2F transcription factor 2 (E2F2), mRNA.
E2F7	NM_203394.2	12	153±89	399±194	0.383322	0.000449446	144455	ILMN_1798210	E2F transcription factor 7 (E2F7), mRNA.
ECHDC2	NM_018281.2	1	4956±1499	3161±1519	1.56787	0.00589753	55268	ILMN_1671568	enoyl Coenzyme A hydratase domain containing 2 (ECHDC2), mRNA.
EDD1	NM_015902.4	8	1018±373	615±145	1.65442	0.00346073	51366	ILMN_2204726	ubiquitin protein ligase E3 component n-recognin 5 (UBR5), mRNA.
EEF1B2	NM_021121.2	2	293±157	542±171	0.541331	0.000813885	1933	ILMN_1685678	eukaryotic translation elongation factor 1 beta 2 (EEF1B2), transcript varian
EFNA4	NM_005227.2	1	741±150	557±117	1.32977	0.00177665	1945	ILMN_1665696	ephrin-A4 (EFNA4), transcript variant 1, mRNA.
EFNB1	NM_004429.3	X	946±315	612±243	1.54606	0.00551145	1947	ILMN_1654563	ephrin-B1 (EFNB1), mRNA.
EIF2B2	NM_014239.2	14	1176±310	1623±271	0.724843	0.00063611	8892	ILMN_1713380	eukaryotic translation initiation factor 2B, subunit 2 beta, 39kDa (EIF2B2),
EIF4A1	NM_001416.2	17	17018±3252	23337±3334	0.729251	5.75368e-05	1973	ILMN_1722900	eukaryotic translation initiation factor 4A, isoform 1 (EIF4A1), mRNA.
EIF4E2	NM_004846.2	2	1416±289	1724±253	0.82152	0.00798665	9470	ILMN_1738326	eukaryotic translation initiation factor 4E family member 2 (EIF4E2), mRNA.
EIF4G3	NM_003760.3	1	1389±486	886±239	1.5684	0.00502623	8672	ILMN_1775692	eukaryotic translation initiation factor 4 gamma, 3 (EIF4G3), mRNA.
EIF5A	NM_001970.3	17	2559±945	5676±2262	0.450843	0.00017939	1984	ILMN_1794522	eukaryotic translation initiation factor 5A (EIF5A), mRNA.
ELF1	NM_172373.2	13	2571±614	1829±472	1.40591	0.00191089	1997	ILMN_1664010	E74-like factor 1 (ets domain transcription factor) (ELF1), mRNA.
ELMO2	NM_133171.2	20	973±205	667±118	1.45728	8.08825e-05	63916	ILMN_2317730	engulfment and cell motility 2 (ELMO2), transcript variant 1, mRNA.
ELOVL7	NM_024930.1	5	84±46	156±64	0.541001	0.00374364	79993	ILMN_1740213	ELOVL family member 7, elongation of long chain fatty acids (yeast) (ELOVL7),
ENDOG	NM_004435.2	9	326±135	505±136	0.645463	0.00262392	2021	ILMN_1722309	endonuclease G (ENDOG), nuclear gene encoding mitochondrial protein, mRNA.
ENO2	NM_001975.2	12	396±260	900±407	0.439961	0.00116316	2026	ILMN_1765796	enolase 2 (gamma, neuronal) (ENO2), mRNA.
ENOSF1	NM_017512.2	18	1057±335	1639±330	0.645116	0.000169157	55556	ILMN_1803676	enolase superfamily member 1 (ENOSF1), mRNA.
ENPP5	NM_021572.4	6	202±86	92±62	2.20013	0.00092991	59084	ILMN_1660727	ectonucleotide pyrophosphatase/phosphodiesterase 5 (putative function) (ENPP5
ENTPD6	NM_001247.1	20	2897±1122	1766±484	1.64007	0.00568724	955	ILMN_2091792	ectonucleoside triphosphate diphosphohydrolase 6 (putative function) (ENTPD6)
EP400	NM_015409.3	12	1315±233	1039±240	1.26607	0.00667898	57634	ILMN_1673023	E1A binding protein p400 (EP400), mRNA.
EPDR1	NM_017549.3	7	2725±2319	587±467	4.63897	0.00872013	54749	ILMN_1675797	ependymin related protein 1 (zebrafish) (EPDR1), mRNA.
EPPB9	NM_015681.2	17	59±37	124±46	0.477616	0.000636968	27077	ILMN_1781281	B9 protein (EPPB9), mRNA.
EPRS	NM_004446.2	1	3541±1065	5003±1110	0.707771	0.00230338	2058	ILMN_1783695	glutamyl-prolyl-tRNA synthetase (EPRS), mRNA.
EPS15	NM_001981.2	1	504±119	377±41	1.33846	0.00364026	2060	ILMN_1665357	epidermal growth factor receptor pathway substrate 15 (EPS15), transcript var
EPS8L3	NM_024526.2	1	1006±338	617±318	1.63052	0.00587768	79574	ILMN_2384152	EPS8-like 3 (EPS8L3), transcript variant 3, mRNA.
ERGIC3	NM_198398.1	20	7800±2204	5009±856	1.55725	0.00104993	51614	ILMN_2359453	ERGIC and golgi 3 (ERGIC3), transcript variant 1, mRNA.
ESCO1	NM_052911.2	18	134±39	198±46	0.680301	0.000948875	114799	ILMN_1682233	establishment of cohesion 1 homolog 1 (S. cerevisiae) (ESCO1), mRNA.
ETNK1	NM_001039481.1	12	54±30	124±82	0.432715	0.00832458	55500	ILMN_2244547	ethanolamine kinase 1 (ETNK1), transcript variant 2, mRNA.
ETNK1	NM_001039481.1	12	140±48	252±104	0.55755	0.00202708	55500	ILMN_2316778	ethanolamine kinase 1 (ETNK1), transcript variant 2, mRNA.
ETS2	NM_005239.4	21	5273±2551	2572±1403	2.05055	0.00466179	2114	ILMN_1720158	v-ets erythroblastosis virus E26 oncogene homolog 2 (avian) (ETS2), mRNA.
ETV5	NM_004454.1	3	401±383	905±412	0.442742	0.00374584	2119	ILMN_1739222	ets variant gene 5 (ets-related molecule) (ETV5), mRNA.
EWSR1	NM_005243.2	22	2783±434	3442±621	0.808518	0.00510349	2130	ILMN_1697735	Ewing sarcoma breakpoint region 1 (EWSR1), transcript variant EWS, mRNA.
EWSR1	NM_005243.2	22	3200±463	5050±871	0.633637	9.64379e-07	2130	ILMN_1727041	Ewing sarcoma breakpoint region 1 (EWSR1), transcript variant EWS, mRNA.
EXO1	NM_006027.3	1	287±109	862±408	0.332967	0.000136515	9156	ILMN_1673721	exonuclease 1 (EXO1), transcript variant 1, mRNA.
EXOSC9	NM_001034194.1	4	437±85	849±256	0.514405	3.30131e-05	5393	ILMN_1721713	exosome component 9 (EXOSC9), transcript variant 1, mRNA.
EXOSC9	NM_001034194.1	4	244±53	507±170	0.48047	5.06185e-05	5393	ILMN_2312719	exosome component 9 (EXOSC9), transcript variant 1, mRNA.
EZH2	NM_004456.3	7	75±37	129±51	0.58149	0.00525442	2146	ILMN_1652913	enhancer of zeste homolog 2 (Drosophila) (EZH2), transcript variant 1, mRNA.
F12	NM_000505.3	5	768±403	1398±497	0.54961	0.0018177	2161	ILMN_1671766	coagulation factor XII (Hageman factor) (F12), mRNA.
FAM18B	NM_016078.4	17	794±219	1556±334	0.510307	5.53181e-07	51030	ILMN_1661593	family with sequence similarity 18, member B (FAM18B), mRNA.
FAM18B	NM_016078.4	17	238±92	514±142	0.46246	5.90277e-06	51030	ILMN_1751492	family with sequence similarity 18, member B (FAM18B), mRNA.
FAM24B	NM_152644.2		283±76	162±104	1.74467	0.00269823	196792	ILMN_2140799	family with sequence similarity 24, member B (FAM24B), mRNA.
FAM33A	NM_182620.3	17	263±109	388±101	0.679299	0.0059945	348235	ILMN_1807807	spindle and kinetochore associated complex subunit 2 (SKA2), transcript varia
FAM3A	NM_021806.1	X	2927±1058	1953±702	1.49855	0.00983799	60343	ILMN_1808356	family with sequence similarity 3, member A (FAM3A), mRNA.
FAM45A	NM_207009.2	10	778±154	992±205	0.784125	0.00667235	404636	ILMN_1691760	family with sequence similarity 45, member A (FAM45A), mRNA.
FAM48A	NM_001014286.2	13	551±137	369±124	1.4933	0.00160572	55578	ILMN_1669555	family with sequence similarity 48, member A (FAM48A), transcript variant 1,
FAM57A	NM_024792.1	17	722±330	1446±440	0.4997	9.61946e-05	79850	ILMN_1673899	family with sequence similarity 57, member A (FAM57A), mRNA.
FAM64A	NM_019013.1	17	233±138	642±276	0.362158	9.14216e-05	54478	ILMN_1728972	family with sequence similarity 64, member A (FAM64A), mRNA.
FAM72A	NM_207418.2	1	193±99	337±128	0.573584	0.00417649	728833	ILMN_1719870	family with sequence similarity 72, member D (FAM72D), mRNA.
FAM84A	NM_145175.1	2	151±70	78±41	1.94857	0.00271925	151354	ILMN_2219199	family with sequence similarity 84, member A (FAM84A), mRNA.
FARP2	NM_014808.1	2	223±70	140±46	1.59839	0.001291	9855	ILMN_2062687	FERM, RhoGEF and pleckstrin domain protein 2 (FARP2), mRNA.
FBS1	NM_022452.1	16	198±65	129±31	1.52959	0.00455255	64319	ILMN_1752559	fibrosin 1 (FBS1), mRNA.
FBXO11	NM_025133.3	2	2387±394	1871±318	1.27586	0.00112025	80204	ILMN_2285112	F-box protein 11 (FBXO11), transcript variant 1, mRNA.
FBXO22	NM_012170.2	15	232±114	364±86	0.636237	0.00249825	26263	ILMN_1786469	F-box protein 22 (FBXO22), transcript variant 2, mRNA.
FBXO6	NM_018438.4	1	357±188	863±525	0.414422	0.00379072	26270	ILMN_1701455	F-box protein 6 (FBXO6), mRNA.
FCMD	NM_006731.2	9	23379±3774	18656±3718	1.25314	0.00378135	2218	ILMN_2357386	fukutin (FKTN), transcript variant 2, mRNA.
FECH	NM_000140.2	18	102±43	197±77	0.518189	0.000918658	2235	ILMN_1774091	ferrochelatase (protoporphyria) (FECH), nuclear gene encoding mitochondrial p
FEN1	NM_004111.4	11	1518±555	2953±914	0.514067	8.13648e-05	2237	ILMN_2160929	flap structure-specific endonuclease 1 (FEN1), mRNA.
FH	NM_000143.2	1	3319±1018	4604±1056	0.720866	0.00438679	2271	ILMN_1719392	fumarate hydratase (FH), nuclear gene encoding mitochondrial protein, mRNA.
FIBP	NM_198897.1	11	146±47	252±96	0.578066	0.00159173	9158	ILMN_2411139	fibroblast growth factor (acidic) intracellular binding protein (FIBP), trans
FKBP11	NM_016594.1	12	1805±798	3377±1185	0.534478	0.000685989	51303	ILMN_1787345	FK506 binding protein 11, 19 kDa (FKBP11), mRNA.
FLJ10815	NM_018231.1	16	156±67	73±25	2.14085	0.00119613	55238	ILMN_1784105	solute carrier family 38, member 7 (SLC38A7), mRNA.
FLJ11200	NM_018359.1	4	499±114	693±127	0.72038	0.000436836	55325	ILMN_1756311	UFM1-specific peptidase 2 (UFSP2), mRNA.
FLJ12998	NM_022764.2	16	205±73	138±33	1.48735	0.0099072	64779	ILMN_1797046	methenyltetrahydrofolate synthetase domain containing (MTHFSD), transcript va
FLJ13639	NM_024705.1	13	103±45	43±16	2.39144	0.000679644	79758	ILMN_1719915	dehydrogenase/reductase (SDR family) member 12 (DHRS12), transcript variant 2
FLJ13909	NM_025108.2	16	201±118	352±148	0.571536	0.00901356	80178	ILMN_1656452	chromosome 16 open reading frame 59 (C16orf59), mRNA.
FLJ13912	NM_022770.2	16	338±126	506±159	0.667508	0.00704896	64785	ILMN_1754272	GINS complex subunit 3 (Psf3 homolog) (GINS3), mRNA.
FLJ20054	NM_019049.1	1	1241±454	652±296	1.9041	0.000557679	54530	ILMN_1789436	chromosome 1 open reading frame 218 (C1orf218), mRNA.
FLJ20125	NM_017676.1	5	93±31	132±35	0.706811	0.00706005	54826	ILMN_1814622	hypothetical protein FLJ20125 (FLJ20125), mRNA.
FLJ20516	NM_017858.1	15	127±100	282±95	0.449632	0.000461327	54962	ILMN_1761939	TIMELESS interacting protein (TIPIN), mRNA.
FLJ20534	NM_017867.1	4	301±110	614±162	0.490457	7.81093e-06	54969	ILMN_1698677	chromosome 4 open reading frame 27 (C4orf27), mRNA.
FLJ20582	NM_014106.2	15	531±159	723±172	0.73477	0.00731232	54989	ILMN_1734254	zinc finger protein 770 (ZNF770), mRNA.
FLJ20643	NM_017916.1	19	550±148	894±222	0.615166	0.000128544	55011	ILMN_1675131	PIH1 domain containing 1 (PIH1D1), mRNA.
FLJ20647	NM_017918.3	4	899±447	2154±811	0.417176	7.47059e-05	55013	ILMN_1801766	coiled-coil domain containing 109B (CCDC109B), mRNA.
FLJ20920	NM_025149.3	17	293±181	110±54	2.65506	0.00533395	80221	ILMN_1711928	hypothetical protein FLJ20920 (FLJ20920), mRNA.
FLJ21865	NM_022759.1	17	1344±678	495±157	2.71468	0.00114517	64772	ILMN_1815366	endo-beta-N-acetylglucosaminidase (FLJ21865), mRNA.
FLJ22167	NM_001077419.1		104±62	194±84	0.538488	0.0056419	79583	ILMN_2394523	transmembrane protein 231 (TMEM231), transcript variant 3, mRNA.
FLJ22374	NM_032222.2	7	227±96	110±38	2.06619	0.0014433	84182	ILMN_1698038	family with sequence similarity 188, member B (FAM188B), mRNA.
FLJ22471	NM_025140.1	12	1202±394	707±187	1.69945	0.00116658	80212	ILMN_1731107	coiled-coil domain containing 92 (CCDC92), mRNA.
FLJ22531	NM_024650.2	11	515±133	343±94	1.50076	0.000776396	79703	ILMN_1790637	chromosome 11 open reading frame 80 (C11orf80), mRNA.
FLJ23584	NM_024588.3	22	256±50	365±127	0.70102	0.0087573	79640	ILMN_1684155	hypothetical protein FLJ23584 (FLJ23584), mRNA.
FLJ25067	NM_152504.2	20	267±117	151±37	1.76494	0.00585001	149840	ILMN_1793002	chromosome 20 open reading frame 196 (C20orf196), mRNA.
FLJ25222	NR_003659.1	15	2420±741	1512±385	1.6008	0.00149263	374666	ILMN_1785528	family with sequence similarity 39, member D pseudogene (FAM39DP) on chromoso
FLJ32063	XR_015531.1	2	225±154	55±74	4.11785	0.00315472	729399	ILMN_1679719	PREDICTED: similar to selenophosphate synthetase (LOC729399), mRNA.
FLJ34969	XM_001132771.1	3	958±195	1176±185	0.815152	0.00753181	201627	ILMN_1713178	PREDICTED: family with sequence similarity 116, member A (FAM116A), mRNA.
FLJ37970	NM_032251.4	11	562±504	89±37	6.32232	0.0077315	283234	ILMN_1772208	coiled-coil domain containing 88B (CCDC88B), mRNA.
FLJ45557	NM_001039762.1	10	210±64	337±81	0.624424	0.000218441	642938	ILMN_2071682	chromosome 10 open reading frame 141 (C10orf141), mRNA.
FLJ90709	NM_173514.1	5	280±65	195±46	1.43566	0.000699929	153129	ILMN_1773643	solute carrier family 38, member 9 (SLC38A9), mRNA.
FMO4	NM_002022.1	1	278±132	116±106	2.39158	0.00197021	2329	ILMN_1677885	flavin containing monooxygenase 4 (FMO4), mRNA.
FN5	NM_020179.1	11	726±318	1064±295	0.682156	0.00966283	56935	ILMN_1798270	chromosome 11 open reading frame 75 (C11orf75), mRNA.
FOXD4	NM_207305.2	9	165±89	318±151	0.517977	0.00504627	2298	ILMN_2173524	forkhead box D4 (FOXD4), mRNA.
FOXO3A	NM_201559.2	6	5699±1806	2921±796	1.9512	0.000194204	2309	ILMN_1681703	forkhead box O3 (FOXO3), transcript variant 2, mRNA.
FRG1	NM_004477.2	4	1106±327	1516±329	0.729826	0.00411963	2483	ILMN_1734696	FSHD region gene 1 (FRG1), mRNA.
FUT8	NM_178156.1	14	549±363	1000±361	0.549583	0.00420433	2530	ILMN_1741422	fucosyltransferase 8 (alpha (1,6) fucosyltransferase) (FUT8), transcript vari
FVT1	NM_002035.1	18	1074±257	1454±266	0.73863	0.0011355	2531	ILMN_2154053	follicular lymphoma variant translocation 1 (FVT1), mRNA.
FXR2	NM_004860.2	17	217±94	324±89	0.670399	0.00673301	9513	ILMN_1738699	fragile X mental retardation, autosomal homolog 2 (FXR2), mRNA.
GABPB2	NM_016655.3	15	192±50	283±71	0.680132	0.00113183	2553	ILMN_1761147	GA binding protein transcription factor, beta subunit 2 (GABPB2), transcript
GAD1	NM_013445.3	2	76±70	299±231	0.253317	0.0034935	2571	ILMN_1660973	glutamate decarboxylase 1 (brain, 67kDa) (GAD1), transcript variant GAD25, mR
GAD1	NM_013445.3	2	43±26	118±74	0.367123	0.00273749	2571	ILMN_1812859	glutamate decarboxylase 1 (brain, 67kDa) (GAD1), transcript variant GAD25, mR
GALK2	NM_001001556.1	15	549±176	155±113	3.53165	4.14737e-07	2585	ILMN_1723124	galactokinase 2 (GALK2), transcript variant 2, mRNA.
GALNT11	NM_022087.2	7	1000±188	662±203	1.51239	0.000196655	63917	ILMN_1651819	UDP-N-acetyl-alpha-D-galactosamine:polypeptide N-acetylgalactosaminyltransfer
GAPDH	NM_002046.3	12	17913±4125	25266±4789	0.708978	0.000354737	2597	ILMN_2038778	glyceraldehyde-3-phosphate dehydrogenase (GAPDH), mRNA.
GARNL3	NM_032293.3	9	119±67	53±43	2.22707	0.00620654	84253	ILMN_1779347	GTPase activating Rap/RanGAP domain-like 3 (GARNL3), mRNA.
GATAD1	NM_021167.3	7	493±141	353±81	1.39448	0.00441236	57798	ILMN_1710863	GATA zinc finger domain containing 1 (GATAD1), mRNA.
GCAT	NM_014291.2	22	509±208	1018±375	0.499887	0.00033494	23464	ILMN_1724437	glycine C-acetyltransferase (2-amino-3-ketobutyrate coenzyme A ligase) (GCAT)
GDPD5	NM_030792.5	11	715±473	197±137	3.62548	0.00302958	81544	ILMN_1701643	glycerophosphodiester phosphodiesterase domain containing 5 (GDPD5), mRNA.
GEMIN4	NM_015721.2	17	1055±343	1903±537	0.554063	8.78251e-05	50628	ILMN_1770206	gem (nuclear organelle) associated protein 4 (GEMIN4), mRNA.
GFI1	NM_005263.2	1	110±128	328±162	0.33708	0.00100024	2672	ILMN_1690420	growth factor independent 1 transcription repressor (GFI1), mRNA.
GGA3	NM_014001.2	17	291±79	202±54	1.44029	0.00228176	23163	ILMN_2402972	golgi associated, gamma adaptin ear containing, ARF binding protein 3 (GGA3),
GGH	NM_003878.1	8	2023±1388	742±275	2.72446	0.00868709	8836	ILMN_2195914	gamma-glutamyl hydrolase (conjugase, folylpolygammaglutamyl hydrolase) (GGH),
GJB1	NM_000166.4	X	285±93	166±115	1.71164	0.00872575	2705	ILMN_1799535	gap junction protein, beta 1, 32kDa (GJB1), transcript variant 2, mRNA.
GLRX2	NM_197962.1	1	107±47	170±45	0.629733	0.00178565	51022	ILMN_2258268	glutaredoxin 2 (GLRX2), transcript variant 2, mRNA.
GLRX5	NM_016417.2	14	5385±1119	6591±630	0.817114	0.00207864	51218	ILMN_1796165	glutaredoxin 5 (GLRX5), mRNA.
GLS	NM_014905.2	2	975±363	426±198	2.29157	0.000230512	2744	ILMN_2188722	glutaminase (GLS), mRNA.
GLTSCR1	NM_015711.2	19	361±88	275±50	1.31183	0.00484094	29998	ILMN_1782829	glioma tumor suppressor candidate region gene 1 (GLTSCR1), mRNA.
GMEB2	NM_012384.2	20	1585±510	995±278	1.59329	0.00243307	26205	ILMN_1683204	glucocorticoid modulatory element binding protein 2 (GMEB2), mRNA.
GMNN	NM_015895.3	6	751±323	1334±402	0.562584	0.000485566	51053	ILMN_1720114	geminin, DNA replication inhibitor (GMNN), mRNA.
GNLY	NM_012483.1	2	248±366	977±854	0.253567	0.00949271	10578	ILMN_1790692	granulysin (GNLY), transcript variant 519, mRNA.
GPAA1	NM_003801.3	8	1054±278	747±161	1.41071	0.00180426	8733	ILMN_1769702	glycosylphosphatidylinositol anchor attachment protein 1 homolog (yeast) (GPA
GPR114	NM_153837.1	16	131±69	440±201	0.297136	5.42608e-05	221188	ILMN_1666902	G protein-coupled receptor 114 (GPR114), mRNA.
GPR3	NM_005281.2	1	46±24	106±43	0.434055	0.000255318	2827	ILMN_1725271	G protein-coupled receptor 3 (GPR3), mRNA.
GPR56	NM_201524.1	16	5942±1747	3975±1361	1.49472	0.00360554	9289	ILMN_2352097	G protein-coupled receptor 56 (GPR56), transcript variant 2, mRNA.
GPR56	NM_201525.1	16	6076±1886	3959±1327	1.53485	0.00268158	9289	ILMN_2384122	G protein-coupled receptor 56 (GPR56), transcript variant 3, mRNA.
GPSM2	NM_013296.3	1	1719±810	780±330	2.20343	0.00209971	29899	ILMN_2139816	G-protein signalling modulator 2 (AGS3-like, C. elegans) (GPSM2), mRNA.
GPX2	NM_002083.2	14	21448±8116	11789±7287	1.81934	0.00386032	2877	ILMN_2133205	glutathione peroxidase 2 (gastrointestinal) (GPX2), mRNA.
GRIPAP1	NM_020137.3	X	544±170	380±114	1.4307	0.00743252	56850	ILMN_1761176	GRIP1 associated protein 1 (GRIPAP1), transcript variant 1, mRNA.
GRM8	NM_000845.1	7	811±782	85±102	9.48741	0.00831641	2918	ILMN_1729212	glutamate receptor, metabotropic 8 (GRM8), mRNA.
GRPEL2	NM_152407.3	5	1193±317	1587±380	0.751625	0.00901005	134266	ILMN_1721138	GrpE-like 2, mitochondrial (E. coli) (GRPEL2), nuclear gene encoding mitochon
GRWD1	NM_031485.2	19	916±190	1153±149	0.794459	0.00153579	83743	ILMN_1742166	glutamate-rich WD repeat containing 1 (GRWD1), mRNA.
GSK3B	NM_002093.2	3	1573±357	991±295	1.58745	0.000129031	2932	ILMN_1779376	glycogen synthase kinase 3 beta (GSK3B), mRNA.
GSPT2	NM_018094.2	X	1225±812	233±238	5.26072	0.00136829	23708	ILMN_1730101	G1 to S phase transition 2 (GSPT2), mRNA.
GSTO1	NM_004832.1	10	5403±1581	7868±1631	0.686675	0.000682876	9446	ILMN_2227573	glutathione S-transferase omega 1 (GSTO1), mRNA.
GTF2A2	NM_004492.1	15	1645±667	3503±1798	0.469728	0.00227082	2958	ILMN_1753719	general transcription factor IIA, 2, 12kDa (GTF2A2), mRNA.
GTF2F2	NM_004128.1	13	3544±1039	2209±434	1.60444	0.000939137	2963	ILMN_1745798	general transcription factor IIF, polypeptide 2, 30kDa (GTF2F2), mRNA.
GTF2H1	NM_005316.2	11	191±53	140±37	1.36293	0.00858584	2965	ILMN_2157957	general transcription factor IIH, polypeptide 1, 62kDa (GTF2H1), mRNA.
GTF2IRD1	NM_016328.1	7	1034±359	512±247	2.01929	0.000207733	9569	ILMN_1712628	GTF2I repeat domain containing 1 (GTF2IRD1), transcript variant 1, mRNA.
GUCY2C	NM_004963.1	12	1749±617	925±825	1.89152	0.00895858	2984	ILMN_2144663	guanylate cyclase 2C (heat stable enterotoxin receptor) (GUCY2C), mRNA.
GUK1	NM_000858.4	1	2777±654	4011±939	0.692388	0.000827397	2987	ILMN_1758398	guanylate kinase 1 (GUK1), mRNA.
H1F0	NM_005318.2	22	8633±3305	5062±2581	1.7053	0.00497764	3005	ILMN_1757467	H1 histone family, member 0 (H1F0), mRNA.
H2AFJ	NM_018267.2	12	178±95	60±39	2.95528	0.00127504	55766	ILMN_2253065	H2A histone family, member J (H2AFJ), transcript variant 1, mRNA.
H2AFZ	NM_002106.3	4	8594±2526	16114±4520	0.533329	3.14216e-05	3015	ILMN_1707858	H2A histone family, member Z (H2AFZ), mRNA.
HARS2	NM_080820.4	20	415±176	606±152	0.683524	0.0064627	92675	ILMN_1774432	D-tyrosyl-tRNA deacylase 1 homolog (S. cerevisiae) (DTD1), nuclear gene encod
HARSL	NM_012208.2	5	2460±594	1886±389	1.30409	0.00692084	23438	ILMN_1715113	histidyl-tRNA synthetase 2, mitochondrial (putative) (HARS2), nuclear gene en
HAX1	NM_006118.3	1	129±42	182±52	0.70834	0.00952065	10456	ILMN_2289775	HCLS1 associated protein X-1 (HAX1), transcript variant 1, mRNA.
HCA112	NM_018487.2	7	1828±668	806±535	2.26713	0.000226967	55365	ILMN_1791511	transmembrane protein 176A (TMEM176A), mRNA.
HCAP-G	NM_022346.3	4	902±456	1563±611	0.577089	0.00512028	64151	ILMN_1751444	non-SMC condensin I complex, subunit G (NCAPG), mRNA.
hCAP-H2	NM_152299.2	22	188±93	273±58	0.68924	0.0091113	29781	ILMN_1715908	non-SMC condensin II complex, subunit H2 (NCAPH2), transcript variant 2, mRNA
HECA	NM_016217.2	6	780±172	418±142	1.86408	4.54333e-06	51696	ILMN_1770667	headcase homolog (Drosophila) (HECA), mRNA.
HELLS	NM_018063.3	10	232±115	446±205	0.521298	0.00393143	3070	ILMN_2202423	helicase, lymphoid-specific (HELLS), mRNA.
HERC4	NM_022079.2	10	285±82	187±52	1.52162	0.00118839	26091	ILMN_1770665	hect domain and RLD 4 (HERC4), transcript variant 1, mRNA.
HERPUD1	NM_001010990.1	16	1484±541	2322±675	0.639098	0.00207218	9709	ILMN_2374159	homocysteine-inducible, endoplasmic reticulum stress-inducible, ubiquitin-lik
HERPUD2	NM_022373.3	7	203±77	132±49	1.53975	0.00885794	64224	ILMN_2066348	HERPUD family member 2 (HERPUD2), mRNA.
HINT2	NM_032593.2	9	1195±460	1694±393	0.70537	0.00643253	84681	ILMN_1697820	histidine triad nucleotide binding protein 2 (HINT2), mRNA.
HIRIP3	NM_003609.2	16	285±73	523±194	0.544049	0.000514444	8479	ILMN_1678037	HIRA interacting protein 3 (HIRIP3), mRNA.
HIST1H4C	NM_003542.3	6	16403±6017	24341±7896	0.673883	0.00898018	8364	ILMN_2075334	histone cluster 1, H4c (HIST1H4C), mRNA.
HIST3H2A	NM_033445.2	1	186±93	324±125	0.574981	0.0043617	92815	ILMN_1779648	histone cluster 3, H2a (HIST3H2A), mRNA.
HMBOX1	NM_024567.2	8	297±84	198±67	1.50092	0.00282763	79618	ILMN_1720059	homeobox containing 1 (HMBOX1), mRNA.
HMGB2	NM_002129.2	4	2287±1081	4538±1647	0.503879	0.000473853	3148	ILMN_2219712	high-mobility group box 2 (HMGB2), mRNA.
HMGCS2	NM_005518.2	1	10314±7132	3392±5063	3.04077	0.00813721	3158	ILMN_1815203	3-hydroxy-3-methylglutaryl-Coenzyme A synthase 2 (mitochondrial) (HMGCS2), nu
HMGN1	NM_004965.6	21	12115±3133	14954±1910	0.810149	0.009126	3150	ILMN_2151579	high-mobility group nucleosome binding domain 1 (HMGN1), mRNA.
HMGN2	NM_005517.2	1	3428±1573	5123±1512	0.669172	0.00998484	3151	ILMN_2058141	high-mobility group nucleosomal binding domain 2 (HMGN2), mRNA.
HNMT	NM_006895.2	2	539±241	322±148	1.67386	0.00957557	3176	ILMN_2284744	histamine N-methyltransferase (HNMT), transcript variant 1, mRNA.
HNRPC	NM_031314.1	14	679±213	938±163	0.724263	0.00184144	3183	ILMN_1695588	heterogeneous nuclear ribonucleoprotein C (C1/C2) (HNRPC), transcript variant
HNRPC	NM_001077442.1		751±242	1130±322	0.664882	0.00274434	3183	ILMN_2334587	heterogeneous nuclear ribonucleoprotein C (C1/C2) (HNRNPC), transcript varian
HNRPF	NM_001098204.1	10	287±117	484±107	0.592351	0.000149164	3185	ILMN_1668179	heterogeneous nuclear ribonucleoprotein F (HNRNPF), transcript variant 2, mRN
HNRPH1	NM_005520.1	5	159±73	340±140	0.466755	0.000408731	3187	ILMN_2101928	heterogeneous nuclear ribonucleoprotein H1 (H) (HNRPH1), mRNA.
HNRPL	NM_001005335.1	19	1889±556	3423±796	0.551829	9.19101e-06	3191	ILMN_2389582	heterogeneous nuclear ribonucleoprotein L (HNRNPL), transcript variant 2, mRN
HOXC11	NM_014212.3	12	80±30	123±33	0.653504	0.00203092	3227	ILMN_1697342	homeobox C11 (HOXC11), mRNA.
HPRT1	NM_000194.1	X	2202±819	3190±789	0.690385	0.00459831	3251	ILMN_2056975	hypoxanthine phosphoribosyltransferase 1 (Lesch-Nyhan syndrome) (HPRT1), mRNA
HPS4	NM_152843.1	22	134±66	71±23	1.89842	0.00679889	89781	ILMN_1727862	Hermansky-Pudlak syndrome 4 (HPS4), transcript variant 4, mRNA.
HPSE	NM_006665.3	4	90±59	227±143	0.396705	0.00443459	10855	ILMN_2092850	heparanase (HPSE), mRNA.
HRIHFB2122	NM_138632.2	22	140±38	209±75	0.671399	0.00706912	11078	ILMN_1753413	TRIO and F-actin binding protein (TRIOBP), transcript variant 2, mRNA.
HSMPP8	NM_017520.2	13	1022±284	684±73	1.49286	0.00169523	54737	ILMN_2054213	M-phase phosphoprotein 8 (MPHOSPH8), mRNA.
HSP90B1	NM_003299.1	12	12447±3466	19002±5544	0.655025	0.00166819	7184	ILMN_2096116	heat shock protein 90kDa beta (Grp94), member 1 (HSP90B1), mRNA.
HSPA4L	NM_014278.2	4	72±79	219±162	0.32828	0.00704585	22824	ILMN_1732468	heat shock 70kDa protein 4-like (HSPA4L), mRNA.
HSPA5	NM_005347.2	9	1001±424	1608±473	0.622608	0.00225325	3309	ILMN_1773865	heat shock 70kDa protein 5 (glucose-regulated protein, 78kDa) (HSPA5), mRNA.
HSPA8	NM_006597.3	11	9128±3845	14266±4798	0.639848	0.00655769	3312	ILMN_1686367	heat shock 70kDa protein 8 (HSPA8), transcript variant 1, mRNA.
HSPA8	NM_153201.1	11	9058±3791	14675±4958	0.617212	0.00383152	3312	ILMN_2413084	heat shock 70kDa protein 8 (HSPA8), transcript variant 2, mRNA.
HSPC152	NM_016404.1	11	2915±1281	4405±1104	0.661817	0.00397132	51504	ILMN_1690802	tRNA methyltransferase 11-2 homolog (S. cerevisiae) (TRMT112), mRNA.
HSU79303	NM_013301.2	19	338±198	125±66	2.70587	0.00341517	29903	ILMN_1682567	coiled-coil domain containing 106 (CCDC106), mRNA.
IARS	NM_002161.3	9	1532±542	2182±573	0.702168	0.00689578	3376	ILMN_1733956	isoleucyl-tRNA synthetase (IARS), transcript variant short, mRNA.
IBRDC3	NM_153341.1	1	413±200	736±326	0.560431	0.00644071	127544	ILMN_1682081	ring finger protein 19B (RNF19B), mRNA.
ICMT	NM_012405.3	1	689±225	958±219	0.719089	0.00511034	23463	ILMN_1723021	isoprenylcysteine carboxyl methyltransferase (ICMT), mRNA.
ID3	NM_002167.2	1	2510±1089	1464±641	1.71368	0.00571065	3399	ILMN_1732296	inhibitor of DNA binding 3, dominant negative helix-loop-helix protein (ID3),
IER3IP1	NM_016097.3	18	656±208	988±271	0.664553	0.00208021	51124	ILMN_1763539	immediate early response 3 interacting protein 1 (IER3IP1), mRNA.
IER5	NM_016545.4	1	438±223	867±459	0.50495	0.00578292	51278	ILMN_1721833	immediate early response 5 (IER5), mRNA.
IFT74	NM_001099222.1	9	865±207	553±175	1.56409	0.000343421	80173	ILMN_1777449	intraflagellar transport 74 homolog (Chlamydomonas) (IFT74), transcript varia
IGF2R	NM_000876.2	6	4128±1227	2442±285	1.69053	0.000552722	3482	ILMN_1807662	insulin-like growth factor 2 receptor (IGF2R), mRNA.
IHH	NM_002181.2	2	180±98	66±36	2.72799	0.00206569	3549	ILMN_1801953	Indian hedgehog homolog (Drosophila) (IHH), mRNA.
ILF2	NM_004515.2	1	4220±1025	5955±1297	0.708678	0.00102383	3608	ILMN_1745172	interleukin enhancer binding factor 2, 45kDa (ILF2), mRNA.
IMP3	NM_018285.2	15	3635±1138	4820±499	0.754297	0.00463232	55272	ILMN_1733696	IMP3, U3 small nucleolar ribonucleoprotein, homolog (yeast) (IMP3), mRNA.
INADL	NM_176877.2	1	226±85	122±27	1.85098	0.00143003	10207	ILMN_1747318	InaD-like (Drosophila) (INADL), mRNA.
ING2	NM_001564.2	4	348±131	588±168	0.591748	0.000521829	3622	ILMN_2085722	inhibitor of growth family, member 2 (ING2), mRNA.
INPP1	NM_002194.2	2	1749±780	2607±689	0.670872	0.00651594	3628	ILMN_1667239	inositol polyphosphate-1-phosphatase (INPP1), mRNA.
INPP4B	NM_003866.1	4	397±129	256±102	1.55428	0.00448656	8821	ILMN_2198878	inositol polyphosphate-4-phosphatase, type II, 105kDa (INPP4B), mRNA.
INPP5D	NM_005541.3	2	433±269	184±103	2.357	0.00923461	3635	ILMN_1744212	inositol polyphosphate-5-phosphatase, 145kDa (INPP5D), transcript variant 2,
IPO13	NM_014652.2	1	403±95	268±62	1.50415	0.000216796	9670	ILMN_1651229	importin 13 (IPO13), mRNA.
IQSEC2	NM_015075.1	X	161±61	93±52	1.7397	0.0048855	23096	ILMN_1658513	IQ motif and Sec7 domain 2 (IQSEC2), transcript variant 2, mRNA.
IRF7	NM_004029.2	11	631±215	1135±579	0.556045	0.00771206	3665	ILMN_1798181	interferon regulatory factor 7 (IRF7), transcript variant b, mRNA.
IRF7	NM_004029.2		214±90	409±224	0.523693	0.00812109	3665	ILMN_2349061	interferon regulatory factor 7 (IRF7), transcript variant b, mRNA.
ISOC1	NM_016048.1	5	683±320	992±196	0.688717	0.00602165	51015	ILMN_1764861	isochorismatase domain containing 1 (ISOC1), mRNA.
ISOC2	NM_024710.1	19	578±182	795±196	0.726932	0.00782418	79763	ILMN_1769158	isochorismatase domain containing 2 (ISOC2), mRNA.
ITCH	NM_031483.3	20	698±146	395±141	1.76708	1.61807e-05	83737	ILMN_1752283	itchy homolog E3 ubiquitin protein ligase (mouse) (ITCH), mRNA.
ITGAE	NM_002208.4	17	828±296	1158±286	0.714819	0.00808646	3682	ILMN_1683927	integrin, alpha E (antigen CD103, human mucosal lymphocyte antigen 1; alpha p
JARID2	NM_004973.2	6	714±185	489±150	1.45986	0.00223142	3720	ILMN_1764177	jumonji, AT rich interactive domain 2 (JARID2), mRNA.
JM11	NM_033626.2	X	741±293	417±153	1.77884	0.00323976	90060	ILMN_1714710	coiled-coil domain containing 120 (CCDC120), transcript variant 3, mRNA.
JOSD2	NM_138334.1	19	322±123	189±79	1.69948	0.00294587	126119	ILMN_2169025	Josephin domain containing 2 (JOSD2), mRNA.
K-ALPHA-1	NM_006082.2	12	23728±4832	31640±4966	0.749935	0.000408839	10376	ILMN_1800261	tubulin, alpha 1b (TUBA1B), mRNA.
KBTBD2	NM_015483.1	7	2241±522	1640±297	1.36657	0.00119187	25948	ILMN_1784540	kelch repeat and BTB (POZ) domain containing 2 (KBTBD2), mRNA.
KCNH2	NM_172056.1	7	109±54	50±24	2.16816	0.00352367	3757	ILMN_1739987	potassium voltage-gated channel, subfamily H (eag-related), member 2 (KCNH2),
KCNK1	NM_002245.2	1	483±348	1026±364	0.470804	0.000739336	3775	ILMN_2071641	potassium channel, subfamily K, member 1 (KCNK1), mRNA.
KCNMB3	NM_171829.1	3	282±102	154±107	1.83502	0.00479051	27094	ILMN_1712197	potassium large conductance calcium-activated channel, subfamily M beta membe
KCNRG	NM_199464.1	13	61±24	145±58	0.421438	0.000101522	283518	ILMN_1688938	potassium channel regulator (KCNRG), transcript variant 2, mRNA.
KDELR3	NM_016657.1	22	586±386	1331±524	0.440556	0.000450625	11015	ILMN_1713901	KDEL (Lys-Asp-Glu-Leu) endoplasmic reticulum protein retention receptor 3 (KD
KDELR3	NM_006855.2	22	910±525	1708±570	0.53253	0.00114081	11015	ILMN_1722820	KDEL (Lys-Asp-Glu-Leu) endoplasmic reticulum protein retention receptor 3 (KD
KDELR3	NM_016657.1	22	54±27	205±146	0.263327	0.00196571	11015	ILMN_1798952	KDEL (Lys-Asp-Glu-Leu) endoplasmic reticulum protein retention receptor 3 (KD
KHDRBS1	NM_006559.1	1	4803±946	6187±1266	0.77628	0.0047586	10657	ILMN_2076640	KH domain containing, RNA binding, signal transduction associated 1 (KHDRBS1)
KIAA0101	NM_014736.4	15	1051±635	2400±932	0.438111	0.000291019	9768	ILMN_2285996	KIAA0101 (KIAA0101), transcript variant 1, mRNA.
KIAA0240	NM_015349.1	6	1318±268	1019±162	1.29367	0.00180875	23506	ILMN_1696127	KIAA0240 (KIAA0240), mRNA.
KIAA0274	NM_014845.4	6	429±85	327±89	1.31422	0.00610783	9896	ILMN_1800889	FIG4 homolog (S. cerevisiae) (FIG4), mRNA.
KIAA0355	NM_014686.3	19	1857±712	1157±348	1.60421	0.00713775	9710	ILMN_1659845	KIAA0355 (KIAA0355), mRNA.
KIAA0372	NM_014639.2	5	868±207	651±159	1.33393	0.0058373	9652	ILMN_1795911	tetratricopeptide repeat domain 37 (TTC37), mRNA.
KIAA0406	NM_014657.1	20	403±178	212±59	1.89999	0.00352874	9675	ILMN_1741398	KIAA0406 (KIAA0406), mRNA.
KIAA0415	NM_014855.1	7	255±84	128±45	1.99576	0.000225527	9907	ILMN_2083559	KIAA0415 (KIAA0415), mRNA.
KIAA0423	NM_015091.2	14	365±89	198±108	1.84416	0.00028536	23116	ILMN_1778876	family with sequence similarity 179, member B (FAM179B), mRNA.
KIAA0556	NM_015202.1	16	719±240	479±97	1.50112	0.00594324	23247	ILMN_1753426	KIAA0556 (KIAA0556), mRNA.
KIAA0564	NM_015058.1	13	346±102	235±98	1.47317	0.00932229	23078	ILMN_1688455	KIAA0564 (KIAA0564), transcript variant 1, mRNA.
KIAA0895	NM_015314.2	7	147±70	325±176	0.451668	0.00275415	23366	ILMN_1690484	KIAA0895 (KIAA0895), transcript variant 2, mRNA.
KIAA1217	NM_001098500.1	10	736±288	379±130	1.94234	0.00129189	56243	ILMN_1706960	KIAA1217 (KIAA1217), transcript variant 2, mRNA.
KIAA1219	NM_020336.2	20	550±185	327±95	1.6832	0.00168604	57148	ILMN_1733115	Ral GTPase activating protein, beta subunit (non-catalytic) (RALGAPB), mRNA.
KIAA1434	NM_019593.3	20	1021±466	521±151	1.96006	0.00352354	56261	ILMN_1701111	hypothetical protein KIAA1434 (RP5-1022P6.2), mRNA.
KIAA1706	NM_030636.2	7	328±195	134±91	2.45441	0.00641256	80820	ILMN_1811616	endonuclease/exonuclease/phosphatase family domain containing 1 (EEPD1), mRNA
KIAA1729	NM_053042.2	4	416±173	216±175	1.92912	0.00742255	85460	ILMN_1682449	zinc finger protein 518B (ZNF518B), mRNA.
KIAA1794	NM_018193.2	15	288±161	501±153	0.575282	0.00207275	55215	ILMN_1655642	Fanconi anemia, complementation group I (FANCI), transcript variant 2, mRNA.
KIF11	NM_004523.2	10	509±296	1121±484	0.453881	0.000858455	3832	ILMN_2143155	kinesin family member 11 (KIF11), mRNA.
KIF14	NM_014875.1	1	335±162	609±218	0.550654	0.00150418	9928	ILMN_1808071	kinesin family member 14 (KIF14), mRNA.
KIFC2	NM_145754.2	8	1448±830	676±341	2.142	0.00921369	90990	ILMN_1803018	kinesin family member C2 (KIFC2), mRNA.
KIR2DL3	NM_014511.3	19	45±26	171±146	0.261621	0.0066606	3804	ILMN_1667232	killer cell immunoglobulin-like receptor, two domains, long cytoplasmic tail,
KLHL17	NM_198317.1		209±85	351±157	0.594613	0.00823243	339451	ILMN_1705602	kelch-like 17 (Drosophila) (KLHL17), mRNA.
KLHL2	NM_007246.2	4	198±67	290±79	0.682971	0.00422324	11275	ILMN_1701837	kelch-like 2, Mayven (Drosophila) (KLHL2), mRNA.
KLHL3	NM_017415.1	5	682±459	177±115	3.86015	0.00286453	26249	ILMN_1770641	kelch-like 3 (Drosophila) (KLHL3), mRNA.
KNTC2	NM_006101.1	18	215±101	460±193	0.467436	0.000516745	10403	ILMN_1664511	NDC80 homolog, kinetochore complex component (S. cerevisiae) (NDC80), mRNA.
KRT7	NM_005556.3	12	53±51	199±134	0.264572	0.00153432	3855	ILMN_2163723	keratin 7 (KRT7), mRNA.
L3MBTL	NM_032107.2	20	155±96	61±37	2.55844	0.00645421	26013	ILMN_1774258	l(3)mbt-like (Drosophila) (L3MBTL), transcript variant II, mRNA.
L3MBTL	NM_015478.5	20	167±91	72±37	2.33823	0.004153	26013	ILMN_2400940	l(3)mbt-like (Drosophila) (L3MBTL), transcript variant I, mRNA.
LAMP1	NM_005561.2	13	8922±2566	6324±760	1.41077	0.00507692	3916	ILMN_1782292	lysosomal-associated membrane protein 1 (LAMP1), mRNA.
LARP2	NM_032239.2	4	948±313	1627±660	0.582542	0.00279958	55132	ILMN_1733390	La ribonucleoprotein domain family, member 1B (LARP1B), transcript variant 3,
LCMT1	NM_016309.2	16	2092±279	1747±253	1.1975	0.00294996	51451	ILMN_2312709	leucine carboxyl methyltransferase 1 (LCMT1), transcript variant 1, mRNA.
LCTL	NM_207338.2	15	87±28	141±35	0.620201	0.000288614	197021	ILMN_1763537	lactase-like (LCTL), mRNA.
LEO1	NM_138792.2	15	61±34	108±35	0.560601	0.00177792	123169	ILMN_1804451	Leo1, Paf1/RNA polymerase II complex component, homolog (S. cerevisiae) (LEO1
LEPROT	NM_017526.2	1	2963±973	1768±491	1.67523	0.00145424	54741	ILMN_1661537	leptin receptor overlapping transcript (LEPROT), mRNA.
LFNG	NM_001040167.1	7	4417±1838	2484±960	1.77803	0.00471559	3955	ILMN_1663080	LFNG O-fucosylpeptide 3-beta-N-acetylglucosaminyltransferase (LFNG), transcri
LGP2	NM_024119.2	17	182±69	285±110	0.639932	0.00990717	79132	ILMN_1678422	DEXH (Asp-Glu-X-His) box polypeptide 58 (DHX58), mRNA.
LILRB1	NM_001081637.1		17342±3779	12811±3401	1.35362	0.00368499	10859	ILMN_2316974	leukocyte immunoglobulin-like receptor, subfamily B (with TM and ITIM domains
LMNB2	NM_032737.2	19	1873±489	2979±797	0.628661	0.00033592	84823	ILMN_1708101	lamin B2 (LMNB2), mRNA.
LMO4	NM_006769.2	1	2458±1177	3871±1191	0.635019	0.00577107	8543	ILMN_2117171	LIM domain only 4 (LMO4), mRNA.
LNX2	NM_153371.3	13	889±288	575±216	1.54506	0.00419453	222484	ILMN_1702124	ligand of numb-protein X 2 (LNX2), mRNA.
LOC128439	NR_003239.1	20	405±113	234±67	1.7325	7.24133e-05	128439	ILMN_1791884	small nucleolar RNA host gene 11 (non-protein coding) (SNHG11), non-coding RN
LOC129285	NM_152994.2	2	609±194	407±81	1.49424	0.00469863	129285	ILMN_1667356	coiled-coil domain containing 128 (CCDC128), mRNA.
LOC129530	NM_174898.2	2	111±83	250±155	0.444998	0.00866709	129530	ILMN_1791838	lysozyme G-like 1 (LYG1), mRNA.
LOC152485	NM_178835.3	4	1140±557	409±164	2.78587	0.000783878	152485	ILMN_1727574	zinc finger protein 827 (ZNF827), mRNA.
LOC153222	NM_153607.1	5	615±203	346±113	1.77866	0.000810998	153222	ILMN_2195821	chromosome 5 open reading frame 41 (C5orf41), mRNA.
LOC200312	NM_001017981.1	22	56±25	130±59	0.431631	0.000452664	200312	ILMN_1652313	ring finger protein 215 (RNF215), mRNA.
LOC201725	NM_001008393.1	4	164±64	264±75	0.621727	0.00137434	201725	ILMN_1792712	hypothetical protein LOC201725 (LOC201725), mRNA.
LOC219854	NM_001080546.1		951±92	1208±133	0.787272	8.697e-06	219854	ILMN_2395856	transmembrane protein 218 (TMEM218), mRNA.
LOC338799	NR_002809.1	12	277±83	138±65	2.0039	7.2739e-05	338799	ILMN_2098947	hypothetical locus LOC338799 (LOC338799), non-coding RNA.
LOC349114	XR_015834.1	7	566±193	356±100	1.58944	0.00369551	729021	ILMN_1809173	PREDICTED: hypothetical protein LOC729021 (LOC729021), mRNA.
LOC349236	NM_182635.1	9	217±149	74±34	2.92972	0.0069821	349236	ILMN_1733221	chromosome 9 open reading frame 164 (C9orf164), mRNA.
LOC349338	NR_003659.1	2	929±323	605±192	1.53671	0.00408704	374666	ILMN_1739199	family with sequence similarity 39, member D pseudogene (FAM39DP) on chromoso
LOC352909	NM_178837.3	19	62±57	201±140	0.308857	0.00320596	352909	ILMN_1772074	chromosome 19 open reading frame 51 (C19orf51), mRNA.
LOC387921	NM_001017370.1	13	1624±545	957±227	1.696	0.00140166	387921	ILMN_2393046	NHL repeat containing 3 (NHLRC3), transcript variant 2, mRNA.
LOC440396	NR_002943.1	17	78±30	126±36	0.616315	0.00109241	440396	ILMN_2191759	similar to Heterogeneous nuclear ribonucleoprotein A1 (Helix-destabilizing pr
LOC441268	NM_001013725.1	7	823±442	365±244	2.2572	0.00538499	441268	ILMN_1675258	hypothetical gene supported by BC044942 (LOC441268), mRNA.
LOC442578	NM_001025202.2	7	3369±1224	1534±603	2.19651	0.000248827	442582	ILMN_1791375	stromal antigen 3-like 2 (STAG3L2), mRNA.
LOC493856	NM_001008388.1	4	378±165	556±125	0.678927	0.00442711	493856	ILMN_1796397	CDGSH iron sulfur domain 2 (CISD2), mRNA.
LOC642090	NM_000390.2		838±128	628±136	1.33414	0.0004975	1121	ILMN_1771238	choroideremia (Rab escort protein 1) (CHM), transcript variant 1, mRNA.
LOC643995	NM_002266.2	17	346±218	678±319	0.510461	0.00562487	3838	ILMN_1721868	karyopherin alpha 2 (RAG cohort 1, importin alpha 1) (KPNA2), mRNA. XM_001133
LOC653566	NM_001080536.1		702±325	1161±351	0.604732	0.00214223	653566	ILMN_2408645	similar to Signal peptidase complex subunit 2 (Microsomal signal peptidase 25
LOC729603	NR_003288.1		27954±3423	23433±4310	1.19293	0.00740321	729603	ILMN_2180519	calcium binding protein P22 pseudogene (LOC729603), non-coding RNA.
LOC90639	NM_001031617.2	7	1672±563	1156±348	1.44587	0.00874042	90639	ILMN_1656656	COX19 cytochrome c oxidase assembly homolog (S. cerevisiae) (COX19), mRNA.
LOC91431	NM_001099776.1	4	108±49	176±66	0.615678	0.00749883	91431	ILMN_1720266	prematurely terminated mRNA decay factor-like (LOC91431), mRNA.
LOC92689	NM_138389.1	4	108±60	189±58	0.572847	0.00194288	92689	ILMN_1694070	family with sequence similarity 114, member A1 (FAM114A1), mRNA.
LOH11CR2A	NM_014622.4	11	228±86	102±76	2.22871	0.00059402	4013	ILMN_1764769	von Willebrand factor A domain containing 5A (VWA5A), transcript variant 1, m
LRAP	NM_022350.1	5	19230±3719	14490±4382	1.32718	0.00706543	64167	ILMN_2123312	leukocyte-derived arginine aminopeptidase (LRAP), mRNA.
LRP1	NM_002332.2	12	185±84	95±39	1.95326	0.00373965	4035	ILMN_1669772	low density lipoprotein-related protein 1 (alpha-2-macroglobulin receptor) (L
LRRC37B	NM_052888.2	17	928±227	691±142	1.34287	0.00347404	114659	ILMN_1777895	leucine rich repeat containing 37B (LRRC37B), mRNA.
LSM2	NM_021177.3	6	3572±953	5117±1149	0.698023	0.00114071	57819	ILMN_2070300	LSM2 homolog, U6 small nuclear RNA associated (S. cerevisiae) (LSM2), mRNA.
LSMD1	NM_032356.3	17	442±163	1024±200	0.43179	2.87346e-08	84316	ILMN_1691131	LSM domain containing 1 (LSMD1), mRNA.
LYCAT	NM_001002257.1	2	952±454	1419±368	0.670708	0.00788382	253558	ILMN_1708081	lysocardiolipin acyltransferase 1 (LCLAT1), transcript variant 2, mRNA.
LYSMD2	NM_153374.1	15	815±361	1671±722	0.487896	0.000907159	256586	ILMN_1724493	LysM, putative peptidoglycan-binding, domain containing 2 (LYSMD2), mRNA.
MAD2L1	NM_002358.2	4	123±88	252±111	0.48905	0.0035032	4085	ILMN_2112460	MAD2 mitotic arrest deficient-like 1 (yeast) (MAD2L1), mRNA.
MAD2L2	NM_006341.2	1	1094±619	1689±439	0.647402	0.00859655	10459	ILMN_1669550	MAD2 mitotic arrest deficient-like 2 (yeast) (MAD2L2), mRNA.
MAGEF1	NM_022149.4	3	101±49	163±59	0.622232	0.00864835	64110	ILMN_1730202	melanoma antigen family F, 1 (MAGEF1), mRNA.
MAP1LC3A	NM_181509.1	20	5486±2294	2716±1204	2.0201	0.00169414	84557	ILMN_1776188	microtubule-associated protein 1 light chain 3 alpha (MAP1LC3A), transcript v
MAP2K1	NM_002755.2	15	934±240	1270±208	0.735866	0.000838178	5604	ILMN_1694240	mitogen-activated protein kinase kinase 1 (MAP2K1), mRNA.
MAP2K4	NM_003010.2	17	547±128	702±113	0.778186	0.00294765	6416	ILMN_2100689	mitogen-activated protein kinase kinase 4 (MAP2K4), mRNA.
MAP3K2	XM_001128799.1	2	425±139	190±90	2.23793	2.52349e-05	10746	ILMN_1765122	PREDICTED: mitogen-activated protein kinase kinase kinase 2 (MAP3K2), mRNA.
MARCH6	NM_005885.2	5	2221±1119	941±480	2.36014	0.00234694	10299	ILMN_1757106	membrane-associated ring finger (C3HC4) 6 (MARCH6), mRNA.
MASTL	NM_032844.1	10	99±51	153±42	0.644356	0.00647473	84930	ILMN_2135984	microtubule associated serine/threonine kinase-like (MASTL), mRNA.
MBP	NM_001025100.1	18	1385±509	2174±516	0.636951	0.000653645	4155	ILMN_1672660	myelin basic protein (MBP), transcript variant 8, mRNA.
MCEE	NM_032601.2	2	996±231	1292±249	0.77104	0.00465598	84693	ILMN_1735347	methylmalonyl CoA epimerase (MCEE), mRNA.
MCM10	NM_018518.3	10	400±185	766±336	0.522005	0.00260518	55388	ILMN_2413898	minichromosome maintenance complex component 10 (MCM10), transcript variant 2
MCM10	NM_018518.3	10	62±45	139±66	0.443592	0.00223444	55388	ILMN_2413899	minichromosome maintenance complex component 10 (MCM10), transcript variant 2
MCM2	NM_004526.2	3	737±410	1262±380	0.58416	0.00242686	4171	ILMN_1681503	minichromosome maintenance complex component 2 (MCM2), mRNA.
MCM6	NM_005915.4	2	3088±1408	4833±1645	0.638882	0.00824012	4175	ILMN_1798654	minichromosome maintenance complex component 6 (MCM6), mRNA.
MDH1	NM_005917.2	2	5137±1515	6939±1387	0.74029	0.00417527	4190	ILMN_1656913	malate dehydrogenase 1, NAD (soluble) (MDH1), mRNA.
ME3	NM_001014811.1	11	845±320	434±147	1.9462	0.000965377	10873	ILMN_1793615	malic enzyme 3, NADP(±)-dependent, mitochondrial (ME3), nuclear gene encoding
MED12	NM_005120.1	X	569±144	421±107	1.35122	0.00607312	9968	ILMN_1793386	mediator of RNA polymerase II transcription, subunit 12 homolog (yeast) (MED1
MED8	NM_001001654.1	1	541±116	676±102	0.800208	0.00422877	112950	ILMN_1736847	mediator of RNA polymerase II transcription, subunit 8 homolog (S. cerevisiae
MED9	NM_018019.2	17	162±53	229±53	0.70591	0.00370824	55090	ILMN_1794108	mediator complex subunit 9 (MED9), mRNA.
MESDC1	NM_022566.1	15	200±50	281±85	0.713978	0.00874468	59274	ILMN_1781565	mesoderm development candidate 1 (MESDC1), mRNA.
MFAP1	NM_005926.2	15	413±148	693±108	0.595303	9.84034e-06	4236	ILMN_1676799	microfibrillar-associated protein 1 (MFAP1), mRNA.
MFAP3	NM_005927.3	5	118±37	171±50	0.690918	0.00637203	4238	ILMN_1708782	microfibrillar-associated protein 3 (MFAP3), mRNA.
MGC10911	NM_032302.2	7	368±74	499±125	0.736052	0.00384634	84262	ILMN_1802627	proteasome (prosome, macropain) assembly chaperone 3 (PSMG3), mRNA.
MGC23280	NM_144683.3	17	62±26	110±43	0.562869	0.00269078	147015	ILMN_1790781	dehydrogenase/reductase (SDR family) member 13 (DHRS13), mRNA.
MGC29891	NM_144618.1	1	28549±3868	23766±3401	1.20123	0.00262786	126626	ILMN_2161007	GA binding protein transcription factor, beta subunit 2 (GABPB2), mRNA.
MGC52110	NM_001008215.1	2	940±156	721±184	1.3048	0.00342389	493753	ILMN_1683065	chromosome 2 open reading frame 64 (C2orf64), mRNA.
MGC9850	NM_152705.1	13	1204±304	773±194	1.55721	0.000206232	51082	ILMN_1742427	polymerase (RNA) I polypeptide D, 16kDa (POLR1D), transcript variant 2, mRNA.
MGST1	NM_145791.1	12	132±53	70±34	1.8781	0.00142929	4257	ILMN_1803033	microsomal glutathione S-transferase 1 (MGST1), transcript variant 1c, mRNA.
MICAL1	NM_022765.2	6	1242±499	802±287	1.54885	0.00976538	64780	ILMN_1807972	microtubule associated monoxygenase, calponin and LIM domain containing 1 (MI
MICB	NM_005931.2	6	178±131	369±199	0.482433	0.00911673	4277	ILMN_1708006	MHC class I polypeptide-related sequence B (MICB), mRNA.
MIF	NM_002415.1	22	9711±3204	14703±3689	0.660493	0.0012646	4282	ILMN_1807074	macrophage migration inhibitory factor (glycosylation-inhibiting factor) (MIF
MIF4GD	NM_020679.2	17	219±94	336±96	0.649654	0.004336	57409	ILMN_1743806	MIF4G domain containing (MIF4GD), mRNA.
MIS12	NM_024039.1	17	698±191	1147±257	0.608899	4.43511e-05	79003	ILMN_1718069	MIS12, MIND kinetochore complex component, homolog (S. pombe) (MIS12), mRNA.
MITF	NM_198159.1	3	71±41	124±42	0.577403	0.00370786	4286	ILMN_1761324	microphthalmia-associated transcription factor (MITF), transcript variant 1,
MKI67	NM_002417.3	10	105±44	182±80	0.580348	0.00730009	4288	ILMN_1734827	antigen identified by monoclonal antibody Ki-67 (MKI67), mRNA.
MKLN1	NM_013255.3	7	2782±706	2117±432	1.31425	0.00704987	4289	ILMN_1742578	muskelin 1, intracellular mediator containing kelch motifs (MKLN1), mRNA.
MKRN1	NM_013446.2	7	8707±2633	6038±986	1.44194	0.00525205	23608	ILMN_1671583	makorin ring finger protein 1 (MKRN1), mRNA.
MLF1IP	NM_024629.2	4	142±69	263±125	0.538682	0.00660253	79682	ILMN_1679438	MLF1 interacting protein (MLF1IP), mRNA.
MLKL	NM_152649.1	16	1144±326	1594±422	0.717691	0.00618148	197259	ILMN_1667825	mixed lineage kinase domain-like (MLKL), mRNA.
MLL5	NM_182931.2	7	709±322	357±79	1.98858	0.00301474	55904	ILMN_2259633	myeloid/lymphoid or mixed-lineage leukemia 5 (trithorax homolog, Drosophila)
MLLT6	NM_005937.3	17	1917±670	1233±384	1.55496	0.00338144	4302	ILMN_1718734	myeloid/lymphoid or mixed-lineage leukemia (trithorax homolog, Drosophila); t
MND1	NM_032117.2	4	192±95	362±146	0.529371	0.00205087	84057	ILMN_2148796	meiotic nuclear divisions 1 homolog (S. cerevisiae) (MND1), mRNA.
MOCOS	NM_017947.1	18	351±290	879±604	0.399339	0.00906115	55034	ILMN_1673522	molybdenum cofactor sulfurase (MOCOS), mRNA.
MOCS1	NM_001075098.1		403±195	202±137	1.99518	0.00524021	4337	ILMN_2323801	molybdenum cofactor synthesis 1 (MOCS1), transcript variant 4, mRNA.
MOGAT3	NM_178176.2	7	341±179	116±121	2.94096	0.000860047	346606	ILMN_1694634	monoacylglycerol O-acyltransferase 3 (MOGAT3), mRNA.
MPDU1	NM_004870.2		211±101	332±105	0.634539	0.00640978	9526	ILMN_2070815	mannose-P-dolichol utilization defect 1 (MPDU1), mRNA.
MPHOSPH6	NM_005792.1	16	256±83	341±70	0.749622	0.00883261	10200	ILMN_1781360	M-phase phosphoprotein 6 (MPHOSPH6), mRNA.
MPI	NM_002435.1	15	123±42	186±52	0.663969	0.00278518	4351	ILMN_1761262	mannose phosphate isomerase (MPI), mRNA.
MRFAP1	NM_033296.1	4	3779±980	4937±954	0.765527	0.00556625	93621	ILMN_2055165	Mof4 family associated protein 1 (MRFAP1), mRNA.
MRPL16	NM_017840.2	11	437±202	632±110	0.690738	0.00831858	54948	ILMN_1730685	mitochondrial ribosomal protein L16 (MRPL16), nuclear gene encoding mitochond
MRPL22	NM_014180.2	5	720±327	1111±238	0.64785	0.0017338	29093	ILMN_1663220	mitochondrial ribosomal protein L22 (MRPL22), nuclear gene encoding mitochond
MRPL22	NM_001014990.1	5	2508±567	3259±659	0.76961	0.00506427	29093	ILMN_1748819	mitochondrial ribosomal protein L22 (MRPL22), nuclear gene encoding mitochond
MRPL28	NM_006428.3	16	206±49	293±74	0.702291	0.00191589	10573	ILMN_1694950	mitochondrial ribosomal protein L28 (MRPL28), nuclear gene encoding mitochond
MRPL39	NM_017446.3	21	883±352	1314±381	0.671959	0.00653354	54148	ILMN_1726391	mitochondrial ribosomal protein L39 (MRPL39), nuclear gene encoding mitochond
MRPL40	NM_003776.2	22	709±268	994±174	0.71295	0.00327505	64976	ILMN_1687403	mitochondrial ribosomal protein L40 (MRPL40), nuclear gene encoding mitochond
MRPL43	NM_032112.2	10	1356±415	1985±460	0.683125	0.00131942	84545	ILMN_2258774	mitochondrial ribosomal protein L43 (MRPL43), nuclear gene encoding mitochond
MRPL46	NM_022163.2	15	784±360	1192±235	0.658305	0.00201348	26589	ILMN_1722838	mitochondrial ribosomal protein L46 (MRPL46), nuclear gene encoding mitochond
MRPL47	NM_020409.2	3	151±63	227±60	0.663171	0.00403877	57129	ILMN_1687036	mitochondrial ribosomal protein L47 (MRPL47), nuclear gene encoding mitochond
MRPL50	NM_019051.1	9	1701±398	2506±552	0.678798	0.000321061	54534	ILMN_1664833	mitochondrial ribosomal protein L50 (MRPL50), nuclear gene encoding mitochond
MRPL51	NM_016497.2	12	3127±1149	4319±962	0.724074	0.00824503	51258	ILMN_2097421	mitochondrial ribosomal protein L51 (MRPL51), nuclear gene encoding mitochond
MRPL52	NM_180981.1	14	616±177	1051±335	0.586599	0.000420314	122704	ILMN_1713966	mitochondrial ribosomal protein L52 (MRPL52), nuclear gene encoding mitochond
MRPL52	NM_181306.1	14	386±142	750±283	0.515227	0.000433572	122704	ILMN_2311041	mitochondrial ribosomal protein L52 (MRPL52), nuclear gene encoding mitochond
MRPL54	NM_172251.1	19	1064±383	1720±297	0.618658	5.18152e-05	116541	ILMN_1658486	mitochondrial ribosomal protein L54 (MRPL54), nuclear gene encoding mitochond
MRPL55	NM_181454.1	1	463±93	681±137	0.679774	9.57376e-05	128308	ILMN_1813817	mitochondrial ribosomal protein L55 (MRPL55), nuclear gene encoding mitochond
MRPL55	NM_181463.1	1	869±183	1182±251	0.735365	0.00153038	128308	ILMN_2348090	mitochondrial ribosomal protein L55 (MRPL55), nuclear gene encoding mitochond
MRPS11	NM_176805.1	15	1206±352	1636±205	0.737456	0.000726207	64963	ILMN_1722905	mitochondrial ribosomal protein S11 (MRPS11), nuclear gene encoding mitochond
MRPS11	NM_176805.1	15	508±197	729±137	0.696192	0.00256219	64963	ILMN_2405915	mitochondrial ribosomal protein S11 (MRPS11), nuclear gene encoding mitochond
MRPS18A	NM_018135.2	6	627±127	803±182	0.780223	0.00957043	55168	ILMN_1730391	mitochondrial ribosomal protein S18A (MRPS18A), nuclear gene encoding mitocho
MRPS2	NM_016034.2	9	862±232	1180±299	0.731015	0.00642011	51116	ILMN_1815043	mitochondrial ribosomal protein S2 (MRPS2), nuclear gene encoding mitochondri
MRPS27	NM_015084.1	5	1112±349	1587±322	0.701177	0.00142421	23107	ILMN_2138435	mitochondrial ribosomal protein S27 (MRPS27), nuclear gene encoding mitochond
MRPS31	NM_005830.2	13	1808±488	1301±210	1.38944	0.00466525	10240	ILMN_1654552	mitochondrial ribosomal protein S31 (MRPS31), nuclear gene encoding mitochond
MSH5	NM_172166.2	6	399±145	245±89	1.63138	0.00285517	4439	ILMN_2325394	mutS homolog 5 (E. coli) (MSH5), transcript variant 4, mRNA.
MT	NM_173467.4	22	227±133	405±158	0.559837	0.00518037	27349	ILMN_1745513	malonyl CoA:ACP acyltransferase (mitochondrial) (MCAT), nuclear gene encoding
MTF2	NM_007358.2	1	515±80	407±66	1.26604	0.000881857	22823	ILMN_1733615	metal response element binding transcription factor 2 (MTF2), mRNA.
MTHFD2	NM_006636.3	2	1202±495	2069±795	0.581067	0.00325469	10797	ILMN_1674706	methylenetetrahydrofolate dehydrogenase (NADP± dependent) 2, methenyltetrahyd
MTHFD2	NM_001040409.1	2	1333±704	2482±1009	0.537148	0.0029434	10797	ILMN_2405521	methylenetetrahydrofolate dehydrogenase (NADP± dependent) 2, methenyltetrahyd
MTHFR	NM_005957.2	1	179±55	291±128	0.615622	0.00830054	4524	ILMN_1734830	5,10-methylenetetrahydrofolate reductase (NADPH) (MTHFR), mRNA.
MTHFS	NM_006441.1	15	585±228	900±222	0.650647	0.00162894	10588	ILMN_1772302	5,10-methenyltetrahydrofolate synthetase (5-formyltetrahydrofolate cyclo-liga
MTIF3	NM_152912.3	13	1805±446	1292±232	1.39671	0.00245892	219402	ILMN_1718271	mitochondrial translational initiation factor 3 (MTIF3), nuclear gene encodin
MTP18	NM_016498.3	22	95±61	177±76	0.537421	0.00633354	51537	ILMN_1657898	mitochondrial protein 18 kDa (MTP18), nuclear gene encoding mitochondrial pro
MTP18	NM_016498.3	22	1282±407	1899±636	0.675121	0.00813287	51537	ILMN_2355665	mitochondrial protein 18 kDa (MTP18), nuclear gene encoding mitochondrial pro
MTP18	NM_001003704.1	22	233±117	388±131	0.599569	0.004154	51537	ILMN_2372040	mitochondrial protein 18 kDa (MTP18), nuclear gene encoding mitochondrial pro
MTX1	NM_002455.2	1	277±78	402±109	0.690205	0.00299323	4580	ILMN_1719403	metaxin 1 (MTX1), transcript variant 1, mRNA.
MUSK	NM_005592.1	9	250±84	395±92	0.63271	0.000351024	4593	ILMN_1791190	muscle, skeletal, receptor tyrosine kinase (MUSK), mRNA.
MX1	NM_002462.2	21	2988±1984	6957±4356	0.429494	0.00652953	4599	ILMN_1662358	myxovirus (influenza virus) resistance 1, interferon-inducible protein p78 (m
MYB	NM_005375.2	6	4801±1814	3108±886	1.54495	0.00977971	4602	ILMN_1711894	v-myb myeloblastosis viral oncogene homolog (avian) (MYB), transcript variant
MYLIP	NM_013262.3	6	1173±274	802±209	1.46281	0.000655869	29116	ILMN_1656111	myosin regulatory light chain interacting protein (MYLIP), mRNA.
MYO1B	NM_012223.2	2	2102±373	1623±352	1.29489	0.00257388	4430	ILMN_2093027	myosin IB (MYO1B), mRNA.
MYO5C	NM_018728.2	15	2386±604	3541±782	0.673633	0.000351531	55930	ILMN_1808789	myosin VC (MYO5C), mRNA.
MYOHD1	NM_001033580.1	17	242±108	394±133	0.613202	0.00410831	80179	ILMN_1750711	myosin XIX (MYO19), transcript variant 3, mRNA.
MYST3	NM_006766.2	8	2259±519	1217±551	1.85632	4.87575e-05	7994	ILMN_2095840	MYST histone acetyltransferase (monocytic leukemia) 3 (MYST3), mRNA.
NADSYN1	NM_018161.4	11	1502±354	1075±259	1.39761	0.00163842	55191	ILMN_1779034	NAD synthetase 1 (NADSYN1), mRNA.
NAGPA	NM_016256.2	16	672±135	496±129	1.35374	0.00243693	51172	ILMN_1675266	N-acetylglucosamine-1-phosphodiester alpha-N-acetylglucosaminidase (NAGPA), m
NARG1	NM_057175.3	4	278±95	406±113	0.684108	0.00492873	80155	ILMN_1669142	NMDA receptor regulated 1 (NARG1), mRNA.
NARG2	NM_024611.4	15	64±23	123±36	0.522855	6.68449e-05	79664	ILMN_1718830	NMDA receptor regulated 2 (NARG2), transcript variant 1, mRNA.
NBPF9	XM_001134421.1	1	198±117	81±56	2.43062	0.00643115	200025	ILMN_1676016	PREDICTED: chromosome 1 open reading frame 152 (C1orf152), mRNA.
NCOA3	NM_181659.1	20	1927±552	1213±284	1.58864	0.000952746	8202	ILMN_1708805	nuclear receptor coactivator 3 (NCOA3), transcript variant 1, mRNA.
NCOA5	NM_020967.2	20	1204±304	854±216	1.40967	0.00223749	57727	ILMN_1770035	nuclear receptor coactivator 5 (NCOA5), mRNA.
NCOA6	NM_014071.2	20	2478±823	1491±260	1.6626	0.00156479	23054	ILMN_1695797	nuclear receptor coactivator 6 (NCOA6), mRNA.
NDEL1	NM_030808.3	17	2756±681	3482±538	0.791321	0.00565388	81565	ILMN_1705064	nudE nuclear distribution gene E homolog (A. nidulans)-like 1 (NDEL1), transc
NDUFA8	NM_014222.2	9	3894±708	5059±1022	0.769579	0.002853	4702	ILMN_1759729	NADH dehydrogenase (ubiquinone) 1 alpha subcomplex, 8, 19kDa (NDUFA8), nuclea
NDUFA9	NM_005002.3	12	2705±912	4227±1167	0.639817	0.00123972	4704	ILMN_1760741	NADH dehydrogenase (ubiquinone) 1 alpha subcomplex, 9, 39kDa (NDUFA9), mRNA.
NDUFB6	NM_002493.3	9	1002±380	1443±206	0.694699	0.00236475	4712	ILMN_2369924	NADH dehydrogenase (ubiquinone) 1 beta subcomplex, 6, 17kDa (NDUFB6), nuclear
NDUFC1	NM_002494.2	4	1145±389	1773±457	0.64569	0.0010103	4717	ILMN_1733603	NADH dehydrogenase (ubiquinone) 1, subcomplex unknown, 1, 6kDa (NDUFC1), mRNA
NDUFS4	NM_002495.1	5	2288±836	3803±847	0.601683	0.000123211	4724	ILMN_1812312	NADH dehydrogenase (ubiquinone) Fe-S protein 4, 18kDa (NADH-coenzyme Q reduct
NDUFV2	NM_021074.1	18	3812±1137	5858±1101	0.650661	9.99968e-05	4729	ILMN_2086417	NADH dehydrogenase (ubiquinone) flavoprotein 2, 24kDa (NDUFV2), mRNA.
NECAP1	NM_015509.2	12	1292±243	1564±245	0.826241	0.00921073	25977	ILMN_1726359	NECAP endocytosis associated 1 (NECAP1), mRNA.
NEIL2	NM_145043.1	8	221±88	410±122	0.538876	0.000163214	252969	ILMN_1715680	nei like 2 (E. coli) (NEIL2), mRNA.
NEK1	NM_012224.1	4	233±77	356±106	0.654311	0.00285628	4750	ILMN_2162234	NIMA (never in mitosis gene a)-related kinase 1 (NEK1), mRNA.
NEK2	NM_002497.2	1	857±537	1529±566	0.560767	0.00505551	4751	ILMN_2051373	NIMA (never in mitosis gene a)-related kinase 2 (NEK2), mRNA.
NEK3	NM_152720.1	13	1278±417	454±187	2.81871	1.47774e-05	4752	ILMN_1695020	NIMA (never in mitosis gene a)-related kinase 3 (NEK3), transcript variant 2,
NEU1	NM_000434.2	6	1678±523	943±266	1.77941	0.000454832	4758	ILMN_1763144	sialidase 1 (lysosomal sialidase) (NEU1), mRNA.
NFIX	NM_002501.2	19	3756±1151	2407±1052	1.5607	0.00463539	4784	ILMN_1694325	nuclear factor I/X (CCAAT-binding transcription factor) (NFIX), mRNA.
NFXL1	NM_152995.4	4	625±192	844±164	0.739854	0.00436814	152518	ILMN_1682197	nuclear transcription factor, X-box binding-like 1 (NFXL1), mRNA.
NHLRC2	NM_198514.2	10	122±42	247±123	0.493527	0.00242503	374354	ILMN_1698715	NHL repeat containing 2 (NHLRC2), mRNA.
NHP2L1	NM_001003796.1	22	1774±466	2325±429	0.76282	0.0044259	4809	ILMN_1763460	NHP2 non-histone chromosome protein 2-like 1 (S. cerevisiae) (NHP2L1), transc
NKD2	NM_033120.2	5	1850±935	397±264	4.66346	0.000190265	85409	ILMN_1731206	naked cuticle homolog 2 (Drosophila) (NKD2), mRNA.
NKIRAS1	NM_020345.3	3	235±64	322±87	0.728774	0.00848669	28512	ILMN_1664216	NFKB inhibitor interacting Ras-like 1 (NKIRAS1), mRNA.
NOC3L	NM_022451.9	10	1036±290	1564±425	0.6622	0.00130542	64318	ILMN_2187727	nucleolar complex associated 3 homolog (S. cerevisiae) (NOC3L), mRNA.
NOL7	NM_016167.3	6	4962±982	6597±1164	0.752251	0.000809077	51406	ILMN_1803853	nucleolar protein 7, 27kDa (NOL7), mRNA.
NOLA3	NM_018648.3	15	4672±1398	6951±957	0.672073	5.19693e-05	55505	ILMN_1815479	NOP10 ribonucleoprotein homolog (yeast) (NOP10), mRNA.
NOTCH1	NM_017617.3	9	1966±719	1308±421	1.50357	0.0078493	4851	ILMN_1729161	Notch homolog 1, translocation-associated (Drosophila) (NOTCH1), mRNA.
NP	NM_000270.1	14	1670±507	2491±855	0.670668	0.0077248	4860	ILMN_2172174	nucleoside phosphorylase (NP), mRNA.
NPEPL1	NM_024663.3	20	1109±261	609±170	1.82045	4.63385e-06	79716	ILMN_1724194	aminopeptidase-like 1 (NPEPL1), mRNA.
NPM3	NM_006993.1	10	1261±613	2274±873	0.55461	0.00256674	10360	ILMN_2110252	nucleophosmin/nucleoplasmin, 3 (NPM3), mRNA.
NPNT	NM_001033047.1	4	137±86	258±119	0.531092	0.00752853	255743	ILMN_1735762	nephronectin (NPNT), mRNA.
NR1I2	NM_033013.1	3	430±165	171±157	2.51254	0.000418008	8856	ILMN_2323338	nuclear receptor subfamily 1, group I, member 2 (NR1I2), transcript variant 3
NSMAF	NM_003580.2	8	1560±355	1169±303	1.33462	0.00573654	8439	ILMN_1716596	neutral sphingomyelinase (N-SMase) activation associated factor (NSMAF), mRNA
NSUN5	NM_148956.1	7	1737±556	1131±353	1.53607	0.00255969	55695	ILMN_1751958	NOL1/NOP2/Sun domain family, member 5 (NSUN5), transcript variant 1, mRNA.
NSUN5	NM_018044.2	7	384±127	235±77	1.6354	0.00116305	55695	ILMN_2294878	NOL1/NOP2/Sun domain family, member 5 (NSUN5), transcript variant 2, mRNA.
NUAK2	NM_030952.1	1	481±140	254±107	1.89089	9.5489e-05	81788	ILMN_2094952	NUAK family, SNF1-like kinase, 2 (NUAK2), mRNA.
NUCB2	NM_005013.2	11	1075±264	2114±501	0.508582	1.35155e-06	4925	ILMN_1655913	nucleobindin 2 (NUCB2), mRNA.
NUDCD3	NM_015332.3	7	1072±258	709±122	1.512	0.000437895	23386	ILMN_1796900	NudC domain containing 3 (NUDCD3), mRNA.
NUDT14	NM_177533.2	14	2146±506	1484±451	1.44632	0.00171333	256281	ILMN_1669788	nudix (nucleoside diphosphate linked moiety X)-type motif 14 (NUDT14), mRNA.
NUDT2	NM_147173.1	9	928±326	1346±261	0.68905	0.00130184	318	ILMN_1778347	nudix (nucleoside diphosphate linked moiety X)-type motif 2 (NUDT2), transcri
NUDT2	NM_147173.1	9	387±158	591±120	0.65581	0.00105651	318	ILMN_2349444	nudix (nucleoside diphosphate linked moiety X)-type motif 2 (NUDT2), transcri
NUDT6	NM_007083.3	4	89±36	194±67	0.462022	6.46066e-05	11162	ILMN_2366972	nudix (nucleoside diphosphate linked moiety X)-type motif 6 (NUDT6), transcri
NUP188	NM_015354.1	9	602±168	866±225	0.695307	0.00277149	23511	ILMN_1715416	nucleoporin 188kDa (NUP188), mRNA.
NUP210	NM_024923.2	3	303±153	577±287	0.523972	0.00550315	23225	ILMN_1784467	nucleoporin 210kDa (NUP210), mRNA.
NUP214	NM_005085.2	9	1241±236	986±225	1.25867	0.00959357	8021	ILMN_1666049	nucleoporin 214kDa (NUP214), mRNA.
NUP62	NM_016553.3	19	3076±800	3915±571	0.785637	0.00476319	23636	ILMN_1738681	nucleoporin 62kDa (NUP62), transcript variant 2, mRNA.
NUP88	NM_002532.3	17	1795±655	2587±684	0.694043	0.00621644	4927	ILMN_1734826	nucleoporin 88kDa (NUP88), mRNA.
NUSAP1	NM_018454.5	15	1587±942	3039±896	0.522207	0.000496921	51203	ILMN_1726720	nucleolar and spindle associated protein 1 (NUSAP1), transcript variant 2, mR
NUSAP1	NM_018454.5	15	311±246	751±326	0.413656	0.000792533	51203	ILMN_2409298	nucleolar and spindle associated protein 1 (NUSAP1), transcript variant 2, mR
OBFC1	NM_024928.3	10	556±175	884±290	0.628795	0.0022677	79991	ILMN_1789186	oligonucleotide/oligosaccharide-binding fold containing 1 (OBFC1), mRNA.
OCIAD1	NM_001079842.1		17021±3952	12563±3453	1.35478	0.00524582	54940	ILMN_2330495	OCIA domain containing 1 (OCIAD1), transcript variant 5, mRNA.
OCRL	NM_000276.3	X	1323±386	921±306	1.4372	0.00677525	4952	ILMN_1760855	oculocerebrorenal syndrome of Lowe (OCRL), transcript variant a, mRNA.
OIP5	NM_007280.1	15	776±547	1611±558	0.481522	0.000792045	11339	ILMN_2196984	Opa interacting protein 5 (OIP5), mRNA.
OR7E156P	NR_002171.1	13	186±76	101±36	1.8347	0.00288524	283491	ILMN_2090351	olfactory receptor, family 7, subfamily E, member 156 pseudogene (OR7E156P),
ORC6L	NM_014321.2	16	37656±3195	33528±3375	1.12314	0.00397321	23594	ILMN_2215061	origin recognition complex, subunit 6 like (yeast) (ORC6L), mRNA.
OSBPL2	NM_144498.1	20	1300±418	748±253	1.73807	0.000367228	9885	ILMN_1656482	oxysterol binding protein-like 2 (OSBPL2), transcript variant 2, mRNA.
OSR2	XM_001126824.1	8	48±30	130±62	0.371083	0.000313051	116039	ILMN_1737715	PREDICTED: odd-skipped related 2 (Drosophila) (OSR2), mRNA.
OXA1L	NM_005015.1	14	1296±310	1839±612	0.704669	0.00866747	5018	ILMN_1731851	oxidase (cytochrome c) assembly 1-like (OXA1L), mRNA.
OXCT1	NM_000436.3	5	131±95	384±207	0.340247	0.00061597	5019	ILMN_1813544	3-oxoacid CoA transferase 1 (OXCT1), nuclear gene encoding mitochondrial prot
OXGR1	NM_080818.3	13	123±97	36±11	3.42781	0.0099455	27199	ILMN_2163975	oxoglutarate (alpha-ketoglutarate) receptor 1 (OXGR1), mRNA.
P4HA1	NM_000917.2	10	658±196	1030±435	0.638432	0.00964992	5033	ILMN_1693334	procollagen-proline, 2-oxoglutarate 4-dioxygenase (proline 4-hydroxylase), al
PACS2	NM_015197.1	14	263±51	186±45	1.41491	0.000415162	23241	ILMN_1719864	phosphofurin acidic cluster sorting protein 2 (PACS2), mRNA.
PAN3	NM_175854.5	13	2883±1046	1681±256	1.71465	0.00214268	255967	ILMN_1681304	PAN3 polyA specific ribonuclease subunit homolog (S. cerevisiae) (PAN3), mRNA
PARC	NM_015089.2	6	276±65	182±52	1.5168	0.000389559	23113	ILMN_1806010	cullin 9 (CUL9), mRNA.
PARP1	NM_001618.2	1	2677±786	4684±1128	0.571452	2.66772e-05	142	ILMN_1686871	poly (ADP-ribose) polymerase family, member 1 (PARP1), mRNA.
PARP2	NM_005484.2	14	619±179	854±175	0.725252	0.00251905	10038	ILMN_1757995	poly (ADP-ribose) polymerase family, member 2 (PARP2), mRNA.
PARP4	NM_006437.3	13	5161±1274	3454±562	1.49413	0.000673578	143	ILMN_1776464	poly (ADP-ribose) polymerase family, member 4 (PARP4), mRNA.
PBK	NM_018492.2	8	380±238	899±444	0.422722	0.00112518	55872	ILMN_1673673	PDZ binding kinase (PBK), mRNA.
PCCB	NM_000532.3	3	2110±739	3448±1087	0.611975	0.00141656	5096	ILMN_1761010	propionyl Coenzyme A carboxylase, beta polypeptide (PCCB), nuclear gene encod
PCDH21	NM_033100.1	10	394±337	64±70	6.16334	0.00607534	92211	ILMN_1663716	protocadherin 21 (PCDH21), mRNA.
PCGF6	NM_032154.3	10	203±77	301±74	0.674838	0.00302733	84108	ILMN_2401701	polycomb group ring finger 6 (PCGF6), transcript variant 2, mRNA.
PCMTD2	NM_018257.1	20	1291±504	670±170	1.92719	0.00128774	55251	ILMN_1767848	protein-L-isoaspartate (D-aspartate) O-methyltransferase domain containing 2
PCNA	NM_182649.1	20	2499±1453	4230±1433	0.59077	0.0055004	5111	ILMN_1694177	proliferating cell nuclear antigen (PCNA), transcript variant 2, mRNA.
PDIA4	NM_004911.3	7	667±214	1027±361	0.649587	0.00585911	9601	ILMN_1815261	protein disulfide isomerase family A, member 4 (PDIA4), mRNA.
PDXP	NM_020315.4	22	823±383	1192±282	0.690939	0.00954465	57026	ILMN_1736441	pyridoxal (pyridoxine, vitamin B6) phosphatase (PDXP), mRNA.
PELP1	NM_014389.1	17	699±169	1067±255	0.655313	0.000278615	27043	ILMN_1728684	proline, glutamic acid and leucine rich protein 1 (PELP1), mRNA.
PFAAP5	NM_014887.1	13	782±316	487±196	1.6041	0.00784313	10443	ILMN_1797893	phosphonoformate immuno-associated protein 5 (PFAAP5), mRNA.
PFDN4	NM_002623.3	20	122±47	61±30	2.01632	0.000456982	5203	ILMN_1801762	prefoldin subunit 4 (PFDN4), mRNA.
PFKP	NM_002627.3	10	1972±670	2788±524	0.707289	0.00190577	5214	ILMN_1805737	phosphofructokinase, platelet (PFKP), mRNA.
PFN1	NM_005022.2	17	18720±4039	25991±4412	0.72026	0.000214921	5216	ILMN_2151817	profilin 1 (PFN1), mRNA.
PGAM1	NM_002629.2	10	1025±451	2022±793	0.506775	0.000775971	5223	ILMN_2112417	phosphoglycerate mutase 1 (brain) (PGAM1), mRNA.
PGAM4	NM_001029891.2	X	186±72	322±80	0.576741	0.000140434	441531	ILMN_2102515	phosphoglycerate mutase family member 4 (PGAM4), mRNA.
PGM3	NM_015599.1	6	357±128	589±161	0.605451	0.000497276	5238	ILMN_2168314	phosphoglucomutase 3 (PGM3), mRNA.
PHACTR2	NM_001100164.1	6	756±147	366±111	2.06677	6.04233e-08	9749	ILMN_1790533	phosphatase and actin regulator 2 (PHACTR2), transcript variant 1, mRNA.
PHB2	NM_007273.3	12	1741±731	2627±845	0.662688	0.00917571	11331	ILMN_1696087	prohibitin 2 (PHB2), transcript variant 2, mRNA.
PHF17	NM_024900.3	4	187±69	395±223	0.472782	0.00441661	79960	ILMN_1736015	PHD finger protein 17 (PHF17), transcript variant S, mRNA.
PHF20L1	NM_016018.4	8	1016±194	743±155	1.36732	0.000546914	51105	ILMN_1732985	PHD finger protein 20-like 1 (PHF20L1), transcript variant 1, mRNA.
PHF22	NM_020395.2	4	967±248	1347±309	0.718413	0.00228725	57117	ILMN_1725169	integrator complex subunit 12 (INTS12), mRNA.
PHF5A	NM_032758.3	22	2029±562	2887±658	0.702928	0.00167153	84844	ILMN_2112402	PHD finger protein 5A (PHF5A), mRNA.
PIAS1	NM_016166.1	15	662±106	827±148	0.800347	0.00367275	8554	ILMN_1780598	protein inhibitor of activated STAT, 1 (PIAS1), mRNA.
PIAS2	NM_004671.2	18	186±67	332±106	0.558995	0.000391168	9063	ILMN_1694799	protein inhibitor of activated STAT, 2 (PIAS2), transcript variant beta, mRNA
PIGH	NM_004569.3	14	237±107	361±88	0.65641	0.00350205	5283	ILMN_1798395	phosphatidylinositol glycan anchor biosynthesis, class H (PIGH), mRNA.
PIGZ	NM_025163.2	3	1616±1062	544±739	2.97121	0.00587895	80235	ILMN_1790352	phosphatidylinositol glycan anchor biosynthesis, class Z (PIGZ), mRNA.
PIK3AP1	NM_152309.2	10	84±53	213±130	0.395577	0.00328815	118788	ILMN_1652787	phosphoinositide-3-kinase adaptor protein 1 (PIK3AP1), mRNA.
PILRB	NM_013440.3	7	138±52	82±31	1.67953	0.00243824	29990	ILMN_1807712	paired immunoglobin-like type 2 receptor beta (PILRB), transcript variant 1,
PKM2	NM_182471.1	15	3144±1004	4622±1521	0.68025	0.00846537	5315	ILMN_2366634	pyruvate kinase, muscle (PKM2), transcript variant 3, mRNA.
PLA2G4A	NM_024420.1	1	42±20	160±116	0.265994	0.00240222	5321	ILMN_1803561	phospholipase A2, group IVA (cytosolic, calcium-dependent) (PLA2G4A), mRNA.
PLA2G4F	NM_213600.2	15	396±241	167±127	2.36154	0.00943428	255189	ILMN_1744211	phospholipase A2, group IVF (PLA2G4F), mRNA.
PLAGL1	NM_001080951.1	6	325±180	111±70	2.93671	0.00168586	5325	ILMN_1815121	pleiomorphic adenoma gene-like 1 (PLAGL1), transcript variant 3, mRNA.
PLAGL1	NM_001080952.1		228±137	66±43	3.45406	0.00177734	5325	ILMN_2356955	pleiomorphic adenoma gene-like 1 (PLAGL1), transcript variant 4, mRNA.
PLCB4	NM_000933.2	20	481±275	182±136	2.63992	0.00366515	5332	ILMN_2397294	phospholipase C, beta 4 (PLCB4), transcript variant 1, mRNA.
PLCG1	NM_182811.1	20	1374±545	744±199	1.84588	0.00209331	5335	ILMN_1740160	phospholipase C, gamma 1 (PLCG1), transcript variant 2, mRNA.
PLCG1	NM_182811.1	20	345±201	160±83	2.1519	0.00996623	5335	ILMN_2382906	phospholipase C, gamma 1 (PLCG1), transcript variant 2, mRNA.
PLEK2	NM_016445.1	14	1433±672	2359±589	0.607486	0.000998208	26499	ILMN_1811470	pleckstrin 2 (PLEK2), mRNA.
PLEKHG6	NM_018173.2	12	820±473	301±189	2.72571	0.00311703	55200	ILMN_1744614	pleckstrin homology domain containing, family G (with RhoGef domain) member 6
PLEKHH2	NM_172069.2	2	103±53	53±17	1.94273	0.0077193	130271	ILMN_1806752	pleckstrin homology domain containing, family H (with MyTH4 domain) member 2
PLEKHM1	XM_001128220.1	17	439±124	324±74	1.35656	0.00716603	9842	ILMN_1709549	PREDICTED: pleckstrin homology domain containing, family M (with RUN domain)
PLK4	NM_014264.3	4	497±191	1000±340	0.496998	0.000134635	10733	ILMN_1789123	polo-like kinase 4 (Drosophila) (PLK4), mRNA.
PLOD2	NM_000935.2	3	4808±1898	2724±792	1.76492	0.00313534	5352	ILMN_1771599	procollagen-lysine, 2-oxoglutarate 5-dioxygenase 2 (PLOD2), transcript varian
PLOD2	NM_000935.2	3	346±156	184±62	1.88108	0.00451261	5352	ILMN_2410924	procollagen-lysine, 2-oxoglutarate 5-dioxygenase 2 (PLOD2), transcript varian
PLTP	NM_182676.1	20	1565±918	585±283	2.67485	0.00360619	5360	ILMN_1773389	phospholipid transfer protein (PLTP), transcript variant 2, mRNA.
PMS2L3	NM_001003686.1	7	443±182	257±88	1.71856	0.00565118	5387	ILMN_2361427	postmeiotic segregation increased 2-like 3 (PMS2L3), transcript variant 2, mR
PMVK	NM_006556.3	1	164±65	249±46	0.658301	0.000655982	10654	ILMN_1715896	phosphomevalonate kinase (PMVK), mRNA.
PNKD	NM_015488.4	2	176±60	282±74	0.621798	0.000522786	25953	ILMN_1711810	paroxysmal nonkinesigenic dyskinesia (PNKD), transcript variant 1, mRNA.
PNKD	NM_022572.2	2	2392±1170	1271±602	1.88293	0.0085881	25953	ILMN_1774604	paroxysmal nonkinesiogenic dyskinesia (PNKD), transcript variant 2, mRNA.
PNPLA8	NM_015723.2	7	255±74	166±44	1.53794	0.000864318	50640	ILMN_2180582	patatin-like phospholipase domain containing 8 (PNPLA8), mRNA.
PNPT1	NM_033109.2	2	26624±5294	20929±4743	1.27215	0.00797467	87178	ILMN_2051408	polyribonucleotide nucleotidyltransferase 1 (PNPT1), mRNA.
PODXL	NM_001018111.2	7	210±79	303±78	0.692603	0.00607132	5420	ILMN_1711311	podocalyxin-like (PODXL), transcript variant 1, mRNA.
PODXL	NM_001018111.1	7	1232±572	1944±515	0.633842	0.00273513	5420	ILMN_2413158	podocalyxin-like (PODXL), transcript variant 1, mRNA.
POFUT2	NM_015227.4	21	221±63	343±84	0.64574	0.00041095	23275	ILMN_1701482	protein O-fucosyltransferase 2 (POFUT2), transcript variant 1, mRNA.
POLA2	NM_002689.2	11	672±279	1009±312	0.665605	0.00812492	23649	ILMN_1696713	polymerase (DNA directed), alpha 2 (70kD subunit) (POLA2), mRNA.
POLE2	NM_002692.2	14	359±187	637±211	0.563063	0.00168808	5427	ILMN_1774336	polymerase (DNA directed), epsilon 2 (p59 subunit) (POLE2), mRNA.
POLE3	NM_017443.3	9	3438±555	4690±1163	0.733128	0.00197231	54107	ILMN_1785198	polymerase (DNA directed), epsilon 3 (p17 subunit) (POLE3), mRNA.
POLR2A	NM_000937.2	17	2388±558	3835±671	0.622787	4.19428e-06	5430	ILMN_1782385	polymerase (RNA) II (DNA directed) polypeptide A, 220kDa (POLR2A), mRNA.
POLR2L	NM_021128.3	11	220±57	383±69	0.573432	9.45602e-07	5441	ILMN_1670037	polymerase (RNA) II (DNA directed) polypeptide L, 7.6kDa (POLR2L), mRNA.
PPAPDC1B	NM_032483.2	8	297±81	440±131	0.674669	0.00323843	84513	ILMN_1675406	phosphatidic acid phosphatase type 2 domain containing 1B (PPAPDC1B), mRNA.
PPARG	NM_015869.4	3	3180±1266	1668±922	1.90611	0.00177237	5468	ILMN_1800225	peroxisome proliferator-activated receptor gamma (PPARG), transcript variant
PPGB	NM_000308.2	20	3500±1280	1567±598	2.23379	0.000231248	5476	ILMN_1719286	cathepsin A (CTSA), transcript variant 1, mRNA.
PPHLN1	NM_016488.5	12	1104±279	805±148	1.3722	0.00413008	51535	ILMN_1791093	periphilin 1 (PPHLN1), transcript variant 1, mRNA.
PPIB	NM_000942.4	15	169±98	359±144	0.471021	0.00075353	5479	ILMN_1703622	peptidylprolyl isomerase B (cyclophilin B) (PPIB), mRNA.
PPM1D	NM_003620.2	17	266±97	426±107	0.624792	0.000569204	8493	ILMN_1670875	protein phosphatase 1D magnesium-dependent, delta isoform (PPM1D), mRNA.
PPM2C	NM_018444.2	8	327±179	144±63	2.26424	0.00502111	54704	ILMN_2218780	protein phosphatase 2C, magnesium-dependent, catalytic subunit (PPM2C), nucle
PPP1R14D	NM_017726.6	15	662±397	266±218	2.48533	0.00705347	54866	ILMN_1788267	protein phosphatase 1, regulatory (inhibitor) subunit 14D (PPP1R14D), mRNA.
PPP1R16A	NM_032902.5	8	1327±429	856±218	1.54985	0.00339991	84988	ILMN_1757882	protein phosphatase 1, regulatory (inhibitor) subunit 16A (PPP1R16A), mRNA.
PPP1R3D	NM_006242.3	20	262±130	128±50	2.04544	0.00480796	5509	ILMN_1781198	protein phosphatase 1, regulatory (inhibitor) subunit 3D (PPP1R3D), mRNA.
PPP2R2B	NM_181677.1	5	994±250	700±188	1.41964	0.00228241	5521	ILMN_2298365	protein phosphatase 2 (formerly 2A), regulatory subunit B, beta isoform (PPP2
PPP4R1	NM_005134.2	18	1412±510	1947±305	0.725254	0.00299865	9989	ILMN_1724544	protein phosphatase 4, regulatory subunit 1 (PPP4R1), transcript variant 2, m
PPP4R1	NM_005134.2	18	675±205	918±138	0.73528	0.00148194	9989	ILMN_2345512	protein phosphatase 4, regulatory subunit 1 (PPP4R1), transcript variant 2, m
PRAP1	NM_145202.3	10	366±252	114±143	3.2023	0.00389841	118471	ILMN_1815556	proline-rich acidic protein 1 (PRAP1), mRNA.
PRC1	NM_199413.1	15	1797±872	3065±865	0.58615	0.001081	9055	ILMN_1728934	protein regulator of cytokinesis 1 (PRC1), transcript variant 2, mRNA.
PRDX2	NM_181738.1	19	1266±557	2265±619	0.559168	0.000253317	7001	ILMN_2382829	peroxiredoxin 2 (PRDX2), nuclear gene encoding mitochondrial protein, transcr
PRDX5	NM_181652.1	11	18523±7420	8605±2376	2.1527	0.000675387	25824	ILMN_1711606	peroxiredoxin 5 (PRDX5), nuclear gene encoding mitochondrial protein, transcr
PRDX5	NM_012094.3	11	7179±3694	2949±864	2.43417	0.00219108	25824	ILMN_1815024	peroxiredoxin 5 (PRDX5), nuclear gene encoding mitochondrial protein, transcr
PRDX5	NM_181652.1	11	18252±7386	8446±2608	2.16087	0.00071231	25824	ILMN_2383975	peroxiredoxin 5 (PRDX5), nuclear gene encoding mitochondrial protein, transcr
PRKAB1	NM_006253.4	12	1471±391	786±317	1.8714	4.93552e-05	5564	ILMN_1793522	protein kinase, AMP-activated, beta 1 non-catalytic subunit (PRKAB1), mRNA.
PRKCBP1	NM_183047.1	20	730±177	346±80	2.10904	5.22015e-06	23613	ILMN_1652407	zinc finger, MYND-type containing 8 (ZMYND8), transcript variant 1, mRNA.
PRKRIP1	NM_024653.3	7	609±206	424±122	1.43691	0.00916301	79706	ILMN_1804490	PRKR interacting protein 1 (IL11 inducible) (PRKRIP1), mRNA.
PRMT1	NM_198319.2	19	3164±1071	4443±1018	0.712177	0.00468622	3276	ILMN_1692473	protein arginine methyltransferase 1 (PRMT1), transcript variant 2, mRNA.
PRMT1	NM_198318.1	19	845±361	1382±422	0.611554	0.0020876	3276	ILMN_2347234	protein arginine methyltransferase 1 (PRMT1), transcript variant 3, mRNA.
PRMT5	NM_006109.3	14	877±214	1485±432	0.590386	0.000164525	10419	ILMN_1811955	protein arginine methyltransferase 5 (PRMT5), transcript variant 1, mRNA.
PRMT5	NM_001039619.1	14	807±328	1358±294	0.594749	0.000143575	10419	ILMN_2403889	protein arginine methyltransferase 5 (PRMT5), transcript variant 2, mRNA.
PRODH	NM_016335.2	22	198±234	1944±1824	0.101894	0.00338805	5625	ILMN_1671365	proline dehydrogenase (oxidase) 1 (PRODH), nuclear gene encoding mitochondria
PRPF4	NM_004697.3	9	1506±346	2072±436	0.72665	0.00136201	9128	ILMN_1697440	PRP4 pre-mRNA processing factor 4 homolog (yeast) (PRPF4), mRNA.
PRPF8	NM_006445.3	17	1977±350	2979±595	0.663858	3.13463e-05	10594	ILMN_1738677	PRP8 pre-mRNA processing factor 8 homolog (S. cerevisiae) (PRPF8), mRNA.
PRPS1	NM_002764.2	X	684±220	1138±318	0.600886	0.000350472	5631	ILMN_1667050	phosphoribosyl pyrophosphate synthetase 1 (PRPS1), mRNA.
PRPSAP2	NM_002767.2	17	610±164	963±170	0.633254	1.59428e-05	5636	ILMN_2116661	phosphoribosyl pyrophosphate synthetase-associated protein 2 (PRPSAP2), mRNA.
PRR15	NM_175887.2	7	160±93	59±20	2.69075	0.00321831	222171	ILMN_2203768	proline rich 15 (PRR15), mRNA.
PRR3	NM_025263.2	6	63±16	102±46	0.618675	0.0088838	80742	ILMN_1750167	proline rich 3 (PRR3), transcript variant 1, mRNA.
PRSS23	NM_007173.4	11	1846±740	801±410	2.30522	0.000454132	11098	ILMN_1797776	protease, serine, 23 (PRSS23), mRNA.
PRSS8	NM_002773.3	16	3642±1830	1778±1155	2.04887	0.00429316	5652	ILMN_1796461	protease, serine, 8 (PRSS8), mRNA.
PSAT1	NM_021154.3	9	1002±813	2528±1355	0.396552	0.0023368	29968	ILMN_1692938	phosphoserine aminotransferase 1 (PSAT1), transcript variant 2, mRNA.
PSG1	NM_006905.2	19	2195±1402	840±896	2.61393	0.00650006	5669	ILMN_1798000	pregnancy specific beta-1-glycoprotein 1 (PSG1), mRNA.
PSMA4	NM_002789.3	15	3090±966	5023±1338	0.615114	0.000354073	5685	ILMN_2198376	proteasome (prosome, macropain) subunit, alpha type, 4 (PSMA4), mRNA.
PSMA6	NM_002791.1	14	9102±2157	12212±2625	0.745369	0.00329047	5687	ILMN_2151818	proteasome (prosome, macropain) subunit, alpha type, 6 (PSMA6), mRNA.
PSMB6	NM_002798.1	17	4552±1428	6934±1589	0.656428	0.000539124	5694	ILMN_1666409	proteasome (prosome, macropain) subunit, beta type, 6 (PSMB6), mRNA.
PSMB7	NM_002799.2	9	4181±941	5579±1008	0.74933	0.0013145	5695	ILMN_1814156	proteasome (prosome, macropain) subunit, beta type, 7 (PSMB7), mRNA.
PSMB8	NM_148919.3	6	528±255	1149±673	0.45936	0.00527432	5696	ILMN_1767006	proteasome (prosome, macropain) subunit, beta type, 8 (large multifunctional
PSMB9	NM_002800.4	6	549±287	1748±1441	0.313727	0.00860824	5698	ILMN_2376108	proteasome (prosome, macropain) subunit, beta type, 9 (large multifunctional
PSMC3IP	NM_016556.1	17	55±38	111±49	0.493003	0.00362234	29893	ILMN_2396947	PSMC3 interacting protein (PSMC3IP), transcript variant 2, mRNA.
PSMC3IP	NM_016556.1	17	70±44	152±75	0.458678	0.00280972	29893	ILMN_2396948	PSMC3 interacting protein (PSMC3IP), transcript variant 2, mRNA.
PSMD2	NM_002808.3	3	1554±379	1994±348	0.779511	0.00508941	5708	ILMN_1712432	proteasome (prosome, macropain) 26S subunit, non-ATPase, 2 (PSMD2), mRNA.
PSME1	NM_006263.2	14	7847±2556	12156±4826	0.645579	0.00877017	5720	ILMN_1806017	proteasome (prosome, macropain) activator subunit 1 (PA28 alpha) (PSME1), tra
PSME2	NM_002818.2	14	3023±1370	5233±2045	0.577603	0.00405392	5721	ILMN_1786612	proteasome (prosome, macropain) activator subunit 2 (PA28 beta) (PSME2), mRNA
PSRC1	NM_001032290.1	1	342±95	529±192	0.647495	0.00457058	84722	ILMN_1671843	proline/serine-rich coiled-coil 1 (PSRC1), transcript variant 4, mRNA.
PTK6	NM_005975.2	20	1731±855	746±316	2.31899	0.0021687	5753	ILMN_2075800	PTK6 protein tyrosine kinase 6 (PTK6), mRNA.
PTP4A3	NM_007079.2	8	762±606	185±115	4.11997	0.00724562	11156	ILMN_1769779	protein tyrosine phosphatase type IVA, member 3 (PTP4A3), transcript variant
PTP4A3	NM_007079.2	8	718±593	161±97	4.455	0.00778043	11156	ILMN_2359710	protein tyrosine phosphatase type IVA, member 3 (PTP4A3), transcript variant
PTPDC1	NM_152422.3	9	295±80	204±39	1.44476	0.00267302	138639	ILMN_1761031	protein tyrosine phosphatase domain containing 1 (PTPDC1), transcript variant
PTPLAD1	NM_016395.2	15	758±481	1540±592	0.492335	0.0012555	51495	ILMN_1743065	protein tyrosine phosphatase-like A domain containing 1 (PTPLAD1), mRNA.
PTPN1	NM_002827.2	20	1835±246	1510±299	1.21526	0.00631278	5770	ILMN_1681591	protein tyrosine phosphatase, non-receptor type 1 (PTPN1), mRNA.
PTPN2	NM_080422.1	18	199±68	302±81	0.659628	0.00202383	5771	ILMN_2400030	protein tyrosine phosphatase, non-receptor type 2 (PTPN2), transcript variant
PTPN3	NM_002829.2	9	530±133	367±103	1.44359	0.0017128	5774	ILMN_1717294	protein tyrosine phosphatase, non-receptor type 3 (PTPN3), mRNA.
PTTG1	NM_004219.2	5	2415±1263	4899±1945	0.492879	0.000900843	9232	ILMN_2042771	pituitary tumor-transforming 1 (PTTG1), mRNA.
PTTG3	NR_002734.1	8	1232±775	2553±1113	0.482455	0.00207503	26255	ILMN_2049021	pituitary tumor-transforming 3 (pseudogene) (PTTG3P), non-coding RNA.
PURA	NM_005859.3	5	768±245	300±163	2.55479	5.54847e-06	5813	ILMN_2127328	purine-rich element binding protein A (PURA), mRNA.
QPRT	NM_014298.3	16	2129±1300	599±605	3.55631	0.00194222	23475	ILMN_1700268	quinolinate phosphoribosyltransferase (QPRT), mRNA.
QRICH1	NM_017730.2	3	1796±443	2205±281	0.814894	0.0089469	54870	ILMN_1676002	glutamine-rich 1 (QRICH1), transcript variant 1, mRNA.
QTRT1	NM_031209.1	19	677±315	336±175	2.01233	0.00403723	81890	ILMN_1780153	queuine tRNA-ribosyltransferase 1 (QTRT1), mRNA.
R3HDM2	NM_014925.2	12	155±42	107±35	1.44996	0.00390278	22864	ILMN_1764091	R3H domain containing 2 (R3HDM2), mRNA.
RAB10	NM_016131.3	2	6830±1208	5605±770	1.21855	0.00456335	10890	ILMN_1793433	RAB10, member RAS oncogene family (RAB10), mRNA.
RAB22A	NM_020673.2	20	2084±634	1283±358	1.62408	0.00047619	57403	ILMN_1786976	RAB22A, member RAS oncogene family (RAB22A), mRNA.
RAB3GAP1	NM_012233.1	2	3061±679	2139±392	1.43122	0.000234078	22930	ILMN_1739876	RAB3 GTPase activating protein subunit 1 (catalytic) (RAB3GAP1), mRNA.
RABEP1	NM_001083585.1	17	710±261	972±205	0.729865	0.00838388	9135	ILMN_1719622	rabaptin, RAB GTPase binding effector protein 1 (RABEP1), transcript variant
RABGAP1	NM_012197.2	9	2036±547	1276±358	1.596	0.000278192	23637	ILMN_2061950	RAB GTPase activating protein 1 (RABGAP1), mRNA.
RABGEF1	NM_014504.1	7	216±47	154±43	1.40502	0.00167568	27342	ILMN_2230579	RAB guanine nucleotide exchange factor (GEF) 1 (RABGEF1), mRNA.
RABL3	NM_173825.3	3	129±44	244±92	0.52822	0.000528191	285282	ILMN_1662306	RAB, member of RAS oncogene family-like 3 (RABL3), mRNA.
RAD51	NM_002875.2	15	72±47	150±67	0.479911	0.0025621	5888	ILMN_2257432	RAD51 homolog (RecA homolog, E. coli) (S. cerevisiae) (RAD51), transcript var
RAD51AP1	NM_006479.3	12	700±289	1193±444	0.586561	0.00307097	10635	ILMN_1670353	RAD51 associated protein 1 (RAD51AP1), mRNA.
RAD51C	NM_002876.2	17	419±250	706±237	0.593664	0.00625383	5889	ILMN_1695386	RAD51 homolog C (S. cerevisiae) (RAD51C), transcript variant 2, mRNA.
RALY	NM_007367.2	20	4616±1860	2687±664	1.71793	0.0044541	22913	ILMN_1690610	RNA binding protein, autoantigenic (hnRNP-associated with lethal yellow homol
RAMP1	NM_005855.2	2	69±80	317±299	0.216816	0.00919738	10267	ILMN_1764754	receptor (G protein-coupled) activity modifying protein 1 (RAMP1), mRNA.
RARSL	NM_020320.2	6	1097±207	874±150	1.25526	0.00396433	57038	ILMN_1758214	arginyl-tRNA synthetase 2, mitochondrial (RARS2), nuclear gene encoding mitoc
RASSF1	NM_170712.1	3	569±186	804±153	0.707906	0.00169207	11186	ILMN_1734205	Ras association (RalGDS/AF-6) domain family 1 (RASSF1), transcript variant B,
RBBP4	NM_005610.1	1	161±49	249±89	0.646999	0.00568133	5928	ILMN_2062524	retinoblastoma binding protein 4 (RBBP4), mRNA.
RBBP8	NM_203291.1	18	813±263	1503±529	0.540792	0.00036042	5932	ILMN_2363621	retinoblastoma binding protein 8 (RBBP8), transcript variant 2, mRNA.
RBM12B	NM_203390.2	8	305±101	206±71	1.47917	0.00741813	389677	ILMN_1805778	RNA binding motif protein 12B (RBM12B), mRNA.
RBM6	NM_005777.1	3	1859±723	1078±175	1.72496	0.00326233	10180	ILMN_1738239	RNA binding motif protein 6 (RBM6), mRNA.
RBPMS	NM_006867.2	8	142±82	56±27	2.53367	0.00404582	11030	ILMN_1708025	RNA binding protein with multiple splicing (RBPMS), transcript variant 4, mRN
RCOR2	NM_173587.2	11	162±110	351±209	0.461589	0.0079576	283248	ILMN_1791366	REST corepressor 2 (RCOR2), mRNA.
REPS2	NM_004726.2	X	139±61	75±33	1.84608	0.00515307	9185	ILMN_1766425	RALBP1 associated Eps domain containing 2 (REPS2), transcript variant 1, mRNA
REPS2	NM_004726.2		611±333	273±147	2.23364	0.00555226	9185	ILMN_1656934	RALBP1 associated Eps domain containing 2 (REPS2), transcript variant 1, mRNA
REPS2	NM_001080975.1		150±85	69±36	2.16208	0.00855262	9185	ILMN_2405797	RALBP1 associated Eps domain containing 2 (REPS2), transcript variant 2, mRNA
RERE	NM_001042682.1	1	2445±716	1625±452	1.50434	0.00164907	473	ILMN_1802380	arginine-glutamic acid dipeptide (RE) repeats (RERE), transcript variant 3, m
RERE	NM_012102.3		914±249	631±235	1.44825	0.00651141	473	ILMN_2327795	arginine-glutamic acid dipeptide (RE) repeats (RERE), transcript variant 1, m
RFC4	NM_181573.1	3	948±412	1515±408	0.625765	0.00177044	5984	ILMN_1724489	replication factor C (activator 1) 4, 37kDa (RFC4), transcript variant 2, mRN
RFC4	NM_002916.3	3	660±433	1240±463	0.532483	0.00316968	5984	ILMN_2370365	replication factor C (activator 1) 4, 37kDa (RFC4), transcript variant 1, mRN
RFC5	NM_007370.3	12	883±384	1525±542	0.578882	0.00218352	5985	ILMN_1659364	replication factor C (activator 1) 5, 36.5kDa (RFC5), transcript variant 1, m
RFESD	NM_173362.2	5	66±32	108±35	0.61592	0.00471779	317671	ILMN_2100458	Rieske (Fe-S) domain containing (RFESD), mRNA.
RFWD2	NM_022457.5	1	3400±852	2481±356	1.37046	0.00353923	64326	ILMN_1661002	ring finger and WD repeat domain 2 (RFWD2), transcript variant 1, mRNA.
RFWD2	NM_022457.5	1	3186±754	2362±324	1.34888	0.00325571	64326	ILMN_2408001	ring finger and WD repeat domain 2 (RFWD2), transcript variant 1, mRNA.
RGS10	NM_001005339.1	10	90±46	178±51	0.507138	0.000131448	6001	ILMN_1668559	regulator of G-protein signaling 10 (RGS10), transcript variant 1, mRNA.
RGS10	NM_001005339.1	10	741±349	1285±340	0.576764	0.000500577	6001	ILMN_1733538	regulator of G-protein signaling 10 (RGS10), transcript variant 1, mRNA.
RHPN1	NM_052924.2	8	254±80	139±29	1.83036	0.000345691	114822	ILMN_1742003	rhophilin, Rho GTPase binding protein 1 (RHPN1), mRNA.
RIOK2	NM_018343.1	5	531±190	804±130	0.659785	0.000220713	55781	ILMN_1655329	RIO kinase 2 (yeast) (RIOK2), mRNA.
RIP	NM_001033002.2	17	983±421	1706±327	0.576118	4.98729e-05	84268	ILMN_1770339	RPA interacting protein (RPAIN), mRNA.
RKHD2	NM_016626.3	18	637±142	875±268	0.727785	0.00898909	51320	ILMN_1658182	mex-3 homolog C (C. elegans) (MEX3C), mRNA.
RMI1	NM_024945.1	9	845±201	1216±360	0.695164	0.00420225	80010	ILMN_2151488	RMI1, RecQ mediated genome instability 1, homolog (S. cerevisiae) (RMI1), mRN
RNASET2	NM_003730.3	6	12590±3279	6768±1787	1.86033	4.49885e-05	8635	ILMN_1671565	ribonuclease T2 (RNASET2), mRNA.
RNF113A	NM_006978.1	X	656±221	442±115	1.48177	0.0083077	7737	ILMN_1786388	ring finger protein 113A (RNF113A), mRNA.
RNF24	NM_007219.2	20	535±208	323±103	1.65649	0.0056227	11237	ILMN_1717809	ring finger protein 24 (RNF24), mRNA.
RNF43	NM_017763.3	17	1607±972	469±424	3.42371	0.00198959	54894	ILMN_1700606	ring finger protein 43 (RNF43), mRNA.
RNMTL1	NM_018146.2	17	649±170	1177±324	0.551611	3.32457e-05	55178	ILMN_1689652	RNA methyltransferase like 1 (RNMTL1), mRNA.
RNUT1	NM_001042588.1	15	505±157	850±232	0.593411	0.000202492	10073	ILMN_1733932	snurportin 1 (SNUPN), transcript variant 3, mRNA.
RP11-529I1	NM_015448.1	10	387±106	677±226	0.570854	0.000389156	25911	ILMN_2047112	deleted in a mouse model of primary ciliary dyskinesia (RP11-529I10.4), mRNA.
RPA1	NM_002945.2	17	1432±431	2614±535	0.547839	2.47968e-06	6117	ILMN_2049642	replication protein A1, 70kDa (RPA1), mRNA.
RPA2	NM_002946.3	1	1905±439	2600±470	0.732772	0.000727727	6118	ILMN_1753582	replication protein A2, 32kDa (RPA2), mRNA.
RPA4	NM_013347.2	X	314±177	91±63	3.46444	0.00108602	29935	ILMN_1798880	replication protein A4, 34kDa (RPA4), mRNA.
RPAIN	NM_032308.1	17	2519±851	3492±811	0.721357	0.00649352	84268	ILMN_2323774	RPA interacting protein (RPAIN), transcript variant 2, mRNA.
RPIA	NM_144563.2	2	1834±322	1287±299	1.42455	0.000152734	22934	ILMN_1714809	ribose 5-phosphate isomerase A (RPIA), mRNA.
RPL17	NM_000985.2	18	1656±695	2832±839	0.584832	0.000773465	6139	ILMN_1655422	ribosomal protein L17 (RPL17), mRNA.
RPL17	NM_001035006.1	18	14263±6028	21720±4218	0.656659	0.00112946	6139	ILMN_2383097	ribosomal protein L17 (RPL17), transcript variant 2, mRNA.
RPL26	NM_000987.3	17	5243±2168	8213±2372	0.638433	0.00294814	6154	ILMN_1731546	ribosomal protein L26 (RPL26), mRNA.
RPL29	NM_000992.2	3	373±219	800±407	0.466794	0.0028123	6159	ILMN_1771051	ribosomal protein L29 (RPL29), mRNA.
RPL34	NM_033625.2	4	901±503	1442±457	0.624927	0.00837328	6164	ILMN_1774823	ribosomal protein L34 (RPL34), transcript variant 2, mRNA.
RPL36AL	NM_001001.3	14	6594±2184	9329±1036	0.706824	0.00120215	6166	ILMN_2189933	ribosomal protein L36a-like (RPL36AL), mRNA.
RPL6	NM_001024662.1	12	519±259	862±279	0.60193	0.00361007	6128	ILMN_1717490	ribosomal protein L6 (RPL6), transcript variant 1, mRNA.
RPS12	NM_001016.3	6	30608±7430	38514±5199	0.794723	0.00403273	6206	ILMN_1782621	ribosomal protein S12 (RPS12), mRNA.
RPS17	NM_001021.3	15	22183±3257	28079±3176	0.790036	9.77833e-05	6218	ILMN_2207533	ribosomal protein S17 (RPS17), mRNA.
RPS24	NM_001026.3	10	855±461	1865±864	0.458363	0.00111392	6229	ILMN_2399893	ribosomal protein S24 (RPS24), transcript variant 2, mRNA.
RPS27A	NM_002954.3	2	35577±2991	39785±2490	0.894221	0.000650162	6233	ILMN_2048326	ribosomal protein S27a (RPS27A), mRNA.
RQCD1	NM_005444.1	2	321±121	523±178	0.614311	0.0028372	9125	ILMN_2044085	RCD1 required for cell differentiation1 homolog (S. pombe) (RQCD1), mRNA.
RRAGB	NM_006064.3	X	827±275	487±141	1.69888	0.00137432	10325	ILMN_1741219	Ras-related GTP binding B (RRAGB), transcript variant RAGBs, mRNA.
RRM2	NM_001034.1	2	128±112	426±243	0.299232	0.000585146	6241	ILMN_1678669	ribonucleotide reductase M2 polypeptide (RRM2), mRNA.
RTKN	NM_001015056.1	2	181±52	126±30	1.43424	0.00286562	6242	ILMN_2392818	rhotekin (RTKN), transcript variant 3, mRNA.
RY1	NM_006857.1	2	973±118	1272±330	0.764665	0.00576313	11017	ILMN_2069945	small nuclear ribonucleoprotein 27kDa (U4/U6.U5) (SNRNP27), mRNA.
S100A16	NM_080388.1	1	2096±1215	4784±1991	0.438194	0.000447231	140576	ILMN_1728049	S100 calcium binding protein A16 (S100A16), mRNA.
S100P	NM_005980.2	4	9970±6099	18299±6889	0.544843	0.0035033	6286	ILMN_1801216	S100 calcium binding protein P (S100P), mRNA.
SAAL1	NM_138421.2	11	1148±294	1607±391	0.714387	0.0027827	113174	ILMN_1658678	serum amyloid A-like 1 (SAAL1), mRNA.
SALL4	NM_020436.2	20	455±337	106±91	4.28217	0.00440617	57167	ILMN_1695687	sal-like 4 (Drosophila) (SALL4), mRNA.
SAP30	NM_003864.3	4	578±244	1348±486	0.428568	4.39551e-05	8819	ILMN_1700896	Sin3A-associated protein, 30kDa (SAP30), mRNA.
SAR1B	NM_001033503.1	5	1924±500	2549±509	0.754922	0.0043859	51128	ILMN_1736888	SAR1 homolog B (S. cerevisiae) (SAR1B), transcript variant 1, mRNA.
SATB2	NM_015265.1	2	3042±1347	999±697	3.04379	0.000226268	23314	ILMN_1738657	SATB homeobox 2 (SATB2), mRNA.
SCAMP5	NM_138967.2	15	254±84	154±55	1.64516	0.00135059	192683	ILMN_1753345	secretory carrier membrane protein 5 (SCAMP5), mRNA.
SCAP	NM_012235.2	3	2261±780	1498±358	1.50939	0.00705995	22937	ILMN_1677534	SREBF chaperone (SCAP), mRNA.
SCMH1	NM_001031694.1	1	835±125	624±156	1.33837	0.000968059	22955	ILMN_1653861	sex comb on midleg homolog 1 (Drosophila) (SCMH1), transcript variant 1, mRNA
SCMH1	NM_012236.2	1	107±58	51±19	2.09639	0.0067505	22955	ILMN_1714738	sex comb on midleg homolog 1 (Drosophila) (SCMH1), transcript variant 2, mRNA
SCMH1	NM_001031694.1	1	190±37	129±37	1.47116	0.000293362	22955	ILMN_2375557	sex comb on midleg homolog 1 (Drosophila) (SCMH1), transcript variant 1, mRNA
SCO1	NM_004589.1	17	1347±548	2035±413	0.661787	0.00127086	6341	ILMN_1728975	SCO cytochrome oxidase deficient homolog 1 (yeast) (SCO1), nuclear gene encod
SCO2	NM_005138.1	22	1152±441	2118±806	0.54373	0.00112073	9997	ILMN_1701621	SCO cytochrome oxidase deficient homolog 2 (yeast) (SCO2), nuclear gene encod
SCRIB	NM_015356.3	8	2668±876	1680±551	1.58832	0.00185928	23513	ILMN_1726516	scribbled homolog (Drosophila) (SCRIB), transcript variant 2, mRNA.
SDF2L1	NM_022044.2	22	3179±907	5336±1963	0.595718	0.00160592	23753	ILMN_1749213	stromal cell-derived factor 2-like 1 (SDF2L1), mRNA.
SDHAP3	NR_003263.1		189±72	124±29	1.53266	0.00990045	728609	ILMN_2148679	succinate dehydrogenase complex, subunit A, flavoprotein pseudogene 3 (SDHAP3
SDHB	NM_003000.2	1	3915±965	5052±999	0.77493	0.00718891	6390	ILMN_1667257	succinate dehydrogenase complex, subunit B, iron sulfur (Ip) (SDHB), nuclear
SEC11L3	NM_033280.2	18	968±381	1881±750	0.514577	0.000720245	90701	ILMN_1701681	SEC11 homolog C (S. cerevisiae) (SEC11C), mRNA.
SEC22L1	NM_004892.4	1	1001±171	1447±243	0.691823	1.89421e-05	9554	ILMN_1784238	SEC22 vesicle trafficking protein homolog B (S. cerevisiae) (SEC22B), mRNA.
SEC23B	NM_032985.4	20	1508±491	2070±475	0.728358	0.00678232	10483	ILMN_1657483	Sec23 homolog B (S. cerevisiae) (SEC23B), transcript variant 2, mRNA.
SEC23B	NM_032985.4		1358±593	2056±667	0.660533	0.00997641	10483	ILMN_2366246	Sec23 homolog B (S. cerevisiae) (SEC23B), transcript variant 2, mRNA.
SEC23IP	NM_007190.2	10	543±151	752±162	0.721155	0.00238186	11196	ILMN_1690690	SEC23 interacting protein (SEC23IP), mRNA.
SEC24D	NM_014822.1	4	486±236	915±265	0.531042	0.000231088	9871	ILMN_1656386	SEC24 related gene family, member D (S. cerevisiae) (SEC24D), mRNA.
SEC61B	NM_006808.2	9	7519±1566	9552±1267	0.787118	0.0012363	10952	ILMN_1801852	Sec61 beta subunit (SEC61B), mRNA.
SEC6L1	NM_007277.4	5	783±176	566±146	1.38328	0.0021435	11336	ILMN_1789419	exocyst complex component 3 (EXOC3), mRNA.
SEC8L1	NM_021807.3	7	308±84	215±47	1.43174	0.00355806	60412	ILMN_1742827	exocyst complex component 4 (EXOC4), transcript variant 1, mRNA.
SECISBP2	NM_024077.3	9	953±188	702±124	1.35706	0.000452651	79048	ILMN_1736481	SECIS binding protein 2 (SECISBP2), mRNA.
SEH1L	NM_001013437.1	18	297±116	481±116	0.617687	0.000491848	81929	ILMN_2381138	SEH1-like (S. cerevisiae) (SEH1L), transcript variant 1, mRNA.
SELS	NM_018445.4	15	1167±454	1580±286	0.738473	0.00946164	55829	ILMN_1803744	selenoprotein S (SELS), transcript variant 2, mRNA.
SEMA5A	NM_003966.1	5	215±93	61±33	3.52825	0.000104415	9037	ILMN_1656927	sema domain, seven thrombospondin repeats (type 1 and type 1-like), transmemb
SERF2	NM_001018108.2	15	6264±1648	9597±1451	0.652768	1.22132e-05	10169	ILMN_1789136	small EDRK-rich factor 2 (SERF2), mRNA.
SERINC3	NM_006811.2	20	310±106	176±46	1.76089	0.00112717	10955	ILMN_1713752	serine incorporator 3 (SERINC3), transcript variant 1, mRNA.
SERINC3	NM_006811.2	20	1844±485	1059±280	1.74069	2.83656e-05	10955	ILMN_1815656	serine incorporator 3 (SERINC3), transcript variant 1, mRNA.
SERPINB1	NM_030666.2	6	2911±1200	5310±2610	0.548201	0.00619643	1992	ILMN_1679133	serpin peptidase inhibitor, clade B (ovalbumin), member 1 (SERPINB1), mRNA.
SETD4	NM_017438.2	21	132±41	257±99	0.514211	0.000444251	54093	ILMN_1751075	SET domain containing 4 (SETD4), transcript variant 1, mRNA.
SF3B1	NM_012433.2	2	102±37	168±66	0.610564	0.00566863	23451	ILMN_1674780	splicing factor 3b, subunit 1, 155kDa (SF3B1), transcript variant 1, mRNA.
SFRS10	NM_004593.1	3	2898±490	3791±708	0.764368	0.00118673	6434	ILMN_1742798	splicing factor, arginine/serine-rich 10 (transformer 2 homolog, Drosophila)
SFRS9	NM_003769.2	12	5210±1353	7204±1686	0.72324	0.00311805	8683	ILMN_1760683	splicing factor, arginine/serine-rich 9 (SFRS9), mRNA.
SFXN1	NM_022754.4	5	275±180	594±147	0.462906	4.39629e-05	94081	ILMN_2205935	sideroflexin 1 (SFXN1), mRNA.
SFXN2	NM_178858.3	10	104±44	226±67	0.461811	1.52383e-05	118980	ILMN_1795976	sideroflexin 2 (SFXN2), mRNA.
SFXN5	NM_144579.1	2	408±144	188±131	2.16804	0.000432777	94097	ILMN_1767337	sideroflexin 5 (SFXN5), mRNA.
SGPP2	XM_001128702.1	2	101±50	159±53	0.634139	0.00862136	130367	ILMN_1812062	PREDICTED: sphingosine-1-phosphate phosphotase 2 (SGPP2), mRNA.
SHARPIN	NM_030974.2	8	334±131	206±41	1.61652	0.00671441	81858	ILMN_1794780	SHANK-associated RH domain interactor (SHARPIN), mRNA.
SHCBP1	NM_024745.2	16	21946±3525	17666±3747	1.24229	0.0064603	79801	ILMN_2182482	SHC SH2-domain binding protein 1 (SHCBP1), mRNA.
SHMT1	NM_004169.3	17	63±25	108±43	0.584289	0.00427904	6470	ILMN_1743784	serine hydroxymethyltransferase 1 (soluble) (SHMT1), transcript variant 1, mR
SHMT1	NM_004169.3	17	467±145	861±331	0.542456	0.000767462	6470	ILMN_1811933	serine hydroxymethyltransferase 1 (soluble) (SHMT1), transcript variant 1, mR
SIN3A	NM_015477.1	15	910±203	1277±360	0.712727	0.00459539	25942	ILMN_1805996	SIN3 homolog A, transcription regulator (yeast) (SIN3A), mRNA.
SIN3B	NM_015260.1	19	539±199	328±120	1.64289	0.00282994	23309	ILMN_1788315	SIN3 homolog B, transcription regulator (yeast) (SIN3B), mRNA.
SIP1	NM_001009182.1	14	452±134	621±117	0.728134	0.00220099	8487	ILMN_2344002	survival of motor neuron protein interacting protein 1 (SIP1), transcript var
SIVA	NM_006427.2	14	634±273	982±280	0.645644	0.00385429	10572	ILMN_1787248	CD27-binding (Siva) protein (SIVA), transcript variant 1, mRNA.
SKP2	NM_032637.2	5	1639±723	2485±536	0.6594	0.00223687	6502	ILMN_1665538	S-phase kinase-associated protein 2 (p45) (SKP2), transcript variant 2, mRNA.
SKP2	NM_005983.2	5	87±46	208±67	0.41771	2.14256e-05	6502	ILMN_1791002	S-phase kinase-associated protein 2 (p45) (SKP2), transcript variant 1, mRNA.
SLC11A2	NM_000617.1	12	4401±1172	2647±826	1.66239	0.000164529	4891	ILMN_1745034	solute carrier family 11 (proton-coupled divalent metal ion transporters), me
SLC12A9	NM_020246.2	7	2256±811	1468±374	1.53667	0.00740719	56996	ILMN_1695962	solute carrier family 12 (potassium/chloride transporters), member 9 (SLC12A9
SLC20A2	NM_006749.3	8	629±252	323±112	1.94803	0.0015059	6575	ILMN_1813763	solute carrier family 20 (phosphate transporter), member 2 (SLC20A2), mRNA.
SLC25A13	NM_014251.1	7	1265±321	863±291	1.46631	0.00267749	10165	ILMN_1668012	solute carrier family 25, member 13 (citrin) (SLC25A13), mRNA.
SLC25A22	NM_024698.4	11	373±127	629±241	0.593373	0.00251628	79751	ILMN_1687958	solute carrier family 25 (mitochondrial carrier: glutamate), member 22 (SLC25
SLC25A4	NM_001151.2	4	1460±736	2497±519	0.584623	0.000318689	291	ILMN_2211780	solute carrier family 25 (mitochondrial carrier; adenine nucleotide transloca
SLC2A12	NM_145176.2	6	132±85	39±16	3.40901	0.00282732	154091	ILMN_1766261	solute carrier family 2 (facilitated glucose transporter), member 12 (SLC2A12
SLC2A8	NM_014580.3	9	2240±1117	1147±524	1.9533	0.00714407	29988	ILMN_1724609	solute carrier family 2 (facilitated glucose transporter), member 8 (SLC2A8),
SLC35B1	NM_005827.1	17	2036±446	3146±727	0.647081	0.000116765	10237	ILMN_1727840	solute carrier family 35, member B1 (SLC35B1), mRNA.
SLC35C2	NM_015945.10	20	712±190	427±110	1.66998	7.11116e-05	51006	ILMN_1754235	solute carrier family 35, member C2 (SLC35C2), transcript variant 2, mRNA.
SLC35C2	NM_173073.2	20	906±186	579±115	1.56539	1.24502e-05	51006	ILMN_2358914	solute carrier family 35, member C2 (SLC35C2), transcript variant 3, mRNA.
SLC35E4	NM_001001479.2	22	107±67	38±10	2.81741	0.0043002	339665	ILMN_1803728	solute carrier family 35, member E4 (SLC35E4), mRNA.
SLC35F5	NM_025181.2	2	647±179	376±220	1.71841	0.00237916	80255	ILMN_2206554	solute carrier family 35, member F5 (SLC35F5), mRNA.
SLC38A1	NM_030674.3	12	3308±981	1615±1002	2.04865	0.000223308	81539	ILMN_1769911	solute carrier family 38, member 1 (SLC38A1), transcript variant 1, mRNA.
SLC39A3	NM_213568.1	19	89±39	139±48	0.641191	0.00869075	29985	ILMN_1746986	solute carrier family 39 (zinc transporter), member 3 (SLC39A3), transcript v
SLC39A6	NM_012319.2	18	167±69	282±120	0.591403	0.00752689	25800	ILMN_2143566	solute carrier family 39 (zinc transporter), member 6 (SLC39A6), mRNA.
SLC7A6	NM_001076785.1	16	789±318	462±91	1.70974	0.0044681	9057	ILMN_1812559	solute carrier family 7 (cationic amino acid transporter, y± system), member
SLC7A6	NM_001076785.1		475±254	232±61	2.04212	0.00724122	9057	ILMN_2324561	solute carrier family 7 (cationic amino acid transporter, y± system), member
SLC9A8	NM_015266.1	20	472±130	261±76	1.81152	2.81269e-05	23315	ILMN_1690625	solute carrier family 9 (sodium/hydrogen exchanger), member 8 (SLC9A8), mRNA.
SLTM	NM_024755.2	15	99±45	163±57	0.611361	0.00462729	79811	ILMN_1718815	SAFB-like, transcription modulator (SLTM), transcript variant 1, mRNA.
SLU7	NM_006425.4	5	443±79	564±117	0.786677	0.00586093	10569	ILMN_1685369	SLU7 splicing factor homolog (S. cerevisiae) (SLU7), mRNA.
SMAD4	NM_005359.3	18	1084±347	1667±461	0.650132	0.00145824	4089	ILMN_1741477	SMAD family member 4 (SMAD4), mRNA.
SMAD5	NM_005903.5	5	172±58	108±53	1.59734	0.00652035	4090	ILMN_2371984	SMAD family member 5 (SMAD5), transcript variant 1, mRNA.
SMAP1	NM_021940.2	6	870±399	458±248	1.89919	0.00372679	60682	ILMN_1768271	stromal membrane-associated protein 1 (SMAP1), mRNA.
SMAP1	NM_021940.3	6	140±72	67±43	2.07132	0.0042919	60682	ILMN_2363231	small ArfGAP 1 (SMAP1), transcript variant 2, mRNA.
SMARCC2	NM_139067.1	12	1361±428	640±137	2.12846	8.87112e-05	6601	ILMN_1773620	SWI/SNF related, matrix associated, actin dependent regulator of chromatin, s
SMARCC2	NM_003075.2	12	421±244	153±64	2.74611	0.00297888	6601	ILMN_1791770	SWI/SNF related, matrix associated, actin dependent regulator of chromatin, s
SMC2L1	NM_001042550.1	9	157±102	302±126	0.521584	0.00406103	10592	ILMN_1748923	structural maintenance of chromosomes 2 (SMC2), transcript variant 1, mRNA.
SMNDC1	NM_005871.2	10	961±160	1288±191	0.746517	9.38733e-05	10285	ILMN_1691789	survival motor neuron domain containing 1 (SMNDC1), mRNA.
SMTN	NM_006932.3	22	1053±188	754±192	1.3964	0.000531154	6525	ILMN_1785618	smoothelin (SMTN), transcript variant 3, mRNA.
SMTN	NM_134269.1	22	125±37	84±34	1.49021	0.00727148	6525	ILMN_2250445	smoothelin (SMTN), transcript variant 2, mRNA.
SMU1	NM_018225.2	9	188±58	281±75	0.667696	0.00180662	55234	ILMN_1764803	smu-1 suppressor of mec-8 and unc-52 homolog (C. elegans) (SMU1), mRNA.
SMURF1	NM_181349.1	7	163±42	108±34	1.51847	0.000985964	57154	ILMN_1779492	SMAD specific E3 ubiquitin protein ligase 1 (SMURF1), transcript variant 2, m
SMYD4	NM_052928.1	17	344±62	475±147	0.723676	0.0069098	114826	ILMN_2086238	SET and MYND domain containing 4 (SMYD4), mRNA.
SNRPA1	NM_003090.2	15	4122±856	5136±684	0.802504	0.00260666	6627	ILMN_1715179	small nuclear ribonucleoprotein polypeptide A' (SNRPA1), mRNA.
SNRPD1	NM_006938.2	18	142±47	273±96	0.519665	0.000229023	6632	ILMN_1768393	small nuclear ribonucleoprotein D1 polypeptide 16kDa (SNRPD1), mRNA.
SNUPN	NM_001042581.1		418±165	710±206	0.589443	0.000615319	10073	ILMN_2364535	snurportin 1 (SNUPN), transcript variant 2, mRNA.
SNW1	NM_012245.2	14	205±60	260±35	0.788232	0.00747755	22938	ILMN_1688413	SNW domain containing 1 (SNW1), mRNA.
SPAG1	NM_003114.3	8	1145±556	525±291	2.183	0.00308807	6674	ILMN_2367681	sperm associated antigen 1 (SPAG1), transcript variant 1, mRNA.
SPATA5L1	NM_024063.1	15	560±255	921±219	0.607961	0.000689503	79029	ILMN_1729179	spermatogenesis associated 5-like 1 (SPATA5L1), mRNA.
SPCS3	NM_021928.1	4	195±45	312±118	0.626521	0.00327805	60559	ILMN_1667707	signal peptidase complex subunit 3 homolog (S. cerevisiae) (SPCS3), mRNA.
SPG3A	NM_181598.2	14	278±133	140±67	1.98283	0.00503163	51062	ILMN_2381476	spastic paraplegia 3A (autosomal dominant) (SPG3A), transcript variant 2, mRN
SPIRE2	NM_032451.1	16	2180±1029	805±387	2.70761	0.000679693	84501	ILMN_1703284	spire homolog 2 (Drosophila) (SPIRE2), mRNA.
SRC	NM_198291.1	20	3197±901	2228±685	1.43481	0.00475555	6714	ILMN_1729987	v-src sarcoma (Schmidt-Ruppin A-2) viral oncogene homolog (avian) (SRC), tran
SRD5A2L	NM_024592.2	4	58±21	127±48	0.455218	0.000111962	79644	ILMN_1678435	steroid 5 alpha-reductase 3 (SRD5A3), mRNA.
SRGAP1	NM_020762.1	12	517±226	257±133	2.00787	0.00135393	57522	ILMN_1677432	SLIT-ROBO Rho GTPase activating protein 1 (SRGAP1), mRNA.
SRGAP2	NM_015326.2		203±48	291±58	0.698705	0.00036989	23380	ILMN_1759549	SLIT-ROBO Rho GTPase activating protein 2 (SRGAP2), transcript variant 1, mRN
SRP14	NM_003134.2	15	5026±1296	7039±1388	0.714039	0.000872159	6727	ILMN_2234758	signal recognition particle 14kDa (homologous Alu RNA binding protein) (SRP14
SRP14P1	NR_003273.1		2468±834	3413±706	0.723127	0.00454647	390284	ILMN_2211950	signal recognition particle 14kDa (homologous Alu RNA binding protein) pseudo
SRP19	NM_003135.1	5	974±296	1613±381	0.603813	8.63337e-05	6728	ILMN_2192032	signal recognition particle 19kDa (SRP19), mRNA.
SRP68	NM_014230.2	17	1588±376	2126±484	0.747005	0.00463481	6730	ILMN_1703524	signal recognition particle 68kDa (SRP68), mRNA.
SRPX2	NM_014467.2	X	586±396	110±70	5.3346	0.00156705	27286	ILMN_1676213	sushi-repeat-containing protein, X-linked 2 (SRPX2), mRNA.
SS18L1	NM_198935.1	20	827±253	586±132	1.40983	0.0091828	26039	ILMN_1676625	synovial sarcoma translocation gene on chromosome 18-like 1 (SS18L1), mRNA.
SSH2	NM_033389.2	17	553±109	438±84	1.2616	0.00576848	85464	ILMN_1672834	slingshot homolog 2 (Drosophila) (SSH2), mRNA.
SSR1	NM_003144.2	6	3112±875	4674±1137	0.665754	0.000723585	6745	ILMN_1750693	signal sequence receptor, alpha (translocon-associated protein alpha) (SSR1),
SSR2	NM_003145.3	1	1318±379	2094±626	0.629318	0.00100635	6746	ILMN_1783226	signal sequence receptor, beta (translocon-associated protein beta) (SSR2), m
SSR3	NM_007107.2	3	151±46	244±106	0.620538	0.00822313	6747	ILMN_1806906	signal sequence receptor, gamma (translocon-associated protein gamma) (SSR3),
ST5	NM_213618.1	11	118±70	49±23	2.38968	0.00606814	6764	ILMN_1686988	suppression of tumorigenicity 5 (ST5), transcript variant 3, mRNA.
ST7	NM_018412.3	7	324±95	416±58	0.777278	0.00569487	7982	ILMN_1702175	suppression of tumorigenicity 7 (ST7), transcript variant a, mRNA.
STARD13	NM_178006.1	13	166±102	59±22	2.81611	0.00392631	90627	ILMN_2257607	START domain containing 13 (STARD13), transcript variant alpha, mRNA.
STARD13	NM_178006.1	13	300±74	185±86	1.62266	0.00136702	90627	ILMN_2341254	START domain containing 13 (STARD13), transcript variant alpha, mRNA.
STAT5B	NM_012448.3	17	609±164	383±74	1.58851	0.000524929	6777	ILMN_1684034	signal transducer and activator of transcription 5B (STAT5B), mRNA.
STATIP1	NM_018255.1	18	695±107	889±215	0.781415	0.00747472	55250	ILMN_1709132	elongation protein 2 homolog (S. cerevisiae) (ELP2), mRNA.
STAU1	NM_017454.2	20	9326±1390	6569±865	1.41969	2.2588e-06	6780	ILMN_2327276	staufen, RNA binding protein, homolog 1 (Drosophila) (STAU1), transcript vari
STIL	NM_003035.2		1558±598	2268±409	0.686803	0.00151719	6491	ILMN_2413650	SCL/TAL1 interrupting locus (STIL), transcript variant 2, mRNA.
STK23	NM_014370.2	X	155±78	68±56	2.26514	0.00319222	26576	ILMN_1697338	SFRS protein kinase 3 (SRPK3), mRNA.
STK38	NM_007271.2	6	2217±940	1092±327	2.0303	0.00160552	11329	ILMN_2152581	serine/threonine kinase 38 (STK38), mRNA.
STMN1	NM_203401.1	1	722±276	1464±615	0.492929	0.000684086	3925	ILMN_1657796	stathmin 1 (STMN1), transcript variant 1, mRNA.
STMN1	NM_005563.3	1	55±30	163±130	0.335913	0.00903849	3925	ILMN_1745593	stathmin 1 (STMN1), transcript variant 3, mRNA.
STOML2	NM_013442.1	9	4184±922	5253±952	0.796482	0.00794179	30968	ILMN_1663002	stomatin (EPB72)-like 2 (STOML2), mRNA.
STRA13	NM_144998.2	17	2707±768	3594±787	0.753111	0.00788968	201254	ILMN_1769634	stimulated by retinoic acid 13 homolog (mouse) (STRA13), mRNA.
STT3A	NM_152713.2	11	2165±827	3331±1050	0.64999	0.00483058	3703	ILMN_1746090	STT3, subunit of the oligosaccharyltransferase complex, homolog A (S. cerevis
STX16	NM_001001433.1	20	4598±2343	2251±764	2.0431	0.00549852	8675	ILMN_1741942	syntaxin 16 (STX16), transcript variant 1, mRNA.
STXBP6	NM_014178.6	14	840±390	338±280	2.4859	0.000850505	29091	ILMN_2172969	syntaxin binding protein 6 (amisyn) (STXBP6), mRNA.
SUHW4	NM_001002844.1	15	130±54	255±114	0.511412	0.00167647	54816	ILMN_1736555	zinc finger protein 280D (ZNF280D), transcript variant 3, mRNA.
SUMO2	NM_001005849.1	17	2049±721	3326±827	0.616136	0.000353415	6613	ILMN_2333594	SMT3 suppressor of mif two 3 homolog 2 (S. cerevisiae) (SUMO2), transcript va
SURF4	NM_033161.2	9	2155±547	2936±600	0.734182	0.00212532	6836	ILMN_1690761	surfeit 4 (SURF4), mRNA.
SYNJ2	NM_003898.2	6	258±77	159±28	1.61934	0.000939475	8871	ILMN_2215119	synaptojanin 2 (SYNJ2), mRNA.
SYT7	NM_004200.2	11	1149±810	337±277	3.41255	0.00549756	9066	ILMN_2380938	synaptotagmin VII (SYT7), mRNA.
SYTL1	NM_032872.1	1	160±146	373±173	0.428675	0.00260704	84958	ILMN_1750785	synaptotagmin-like 1 (SYTL1), mRNA.
SYTL3	NM_001009991.2	6	104±20	169±74	0.61914	0.00671652	94120	ILMN_1720623	synaptotagmin-like 3 (SYTL3), mRNA.
TAF4	NM_003185.3	20	1613±412	932±164	1.72932	0.000100418	6874	ILMN_1737535	TAF4 RNA polymerase II, TATA box binding protein (TBP)-associated factor, 135
TAF5	NM_006951.3	10	260±81	395±132	0.657417	0.00502465	6877	ILMN_1684802	TAF5 RNA polymerase II, TATA box binding protein (TBP)-associated factor, 100
TARDBP	NM_007375.3	1	403±111	280±83	1.43857	0.00365705	23435	ILMN_1677532	TAR DNA binding protein (TARDBP), mRNA.
TATDN3	NM_001042553.1	1	113±37	214±69	0.525115	0.000110781	128387	ILMN_1744316	TatD DNase domain containing 3 (TATDN3), transcript variant 2, mRNA.
TATDN3	NM_001042552.1		260±69	366±90	0.71097	0.00281687	128387	ILMN_2330371	TatD DNase domain containing 3 (TATDN3), transcript variant 1, mRNA.
TAX1BP1	NM_001079864.1	7	5443±1568	3851±548	1.41343	0.00510161	8887	ILMN_1793118	Tax1 (human T-cell leukemia virus type I) binding protein 1 (TAX1BP1), transc
TAX1BP1	NM_001079864.1		4016±1342	2036±573	1.97275	0.000285908	8887	ILMN_2374770	Tax1 (human T-cell leukemia virus type I) binding protein 1 (TAX1BP1), transc
TAZ	NM_181311.1	X	512±195	337±109	1.51807	0.00829753	6901	ILMN_1707791	tafazzin (cardiomyopathy, dilated 3A (X-linked); endocardial fibroelastosis 2
TBC1D24	NM_020705.1	16	108±47	63±16	1.72019	0.0070638	57465	ILMN_2060212	TBC1 domain family, member 24 (TBC1D24), mRNA. XM_945422
TBC1D4	NM_014832.2	13	751±364	410±147	1.82918	0.00883793	9882	ILMN_1688098	TBC1 domain family, member 4 (TBC1D4), mRNA.
TBCA	NM_004607.2	5	6941±2331	9490±1184	0.731402	0.00351971	6902	ILMN_1726239	tubulin folding cofactor A (TBCA), mRNA.
TBRG4	NM_199122.1	7	2722±913	1787±564	1.52358	0.00389926	9238	ILMN_1783728	transforming growth factor beta regulator 4 (TBRG4), transcript variant 3, mR
TBRG4	NM_030900.2	7	1063±314	739±184	1.43839	0.00326526	9238	ILMN_2414848	transforming growth factor beta regulator 4 (TBRG4), transcript variant 2, mR
TCF2	NM_006481.1	17	129±87	44±22	2.95187	0.00622852	6928	ILMN_1778941	transcription factor 2, hepatic; LF-B3; variant hepatic nuclear factor (TCF2)
TFAP2A	NM_001042425.1	6	245±377	1061±760	0.230898	0.00208596	7020	ILMN_1765574	transcription factor AP-2 alpha (activating enhancer binding protein 2 alpha)
TFAP2A	NM_001032280.2		56±56	191±129	0.291552	0.0022591	7020	ILMN_2374115	transcription factor AP-2 alpha (activating enhancer binding protein 2 alpha)
TFIP11	NM_001008697.1	22	451±164	299±69	1.50535	0.00969409	24144	ILMN_1695000	tuftelin interacting protein 11 (TFIP11), transcript variant 1, mRNA.
TGFBRAP1	NM_004257.3	2	283±105	130±59	2.17825	0.000355105	9392	ILMN_1696870	transforming growth factor, beta receptor associated protein 1 (TGFBRAP1), mR
TGOLN2	NM_006464.2	2	2561±698	1666±400	1.53751	0.000425555	10618	ILMN_1651735	trans-golgi network protein 2 (TGOLN2), mRNA.
TH1L	NM_198976.1	20	3250±972	2024±472	1.60567	0.00114783	51497	ILMN_1663954	TH1-like (Drosophila) (TH1L), transcript variant 1, mRNA.
THOC1	NM_005131.2	18	693±144	942±214	0.734809	0.002219	9984	ILMN_1802157	THO complex 1 (THOC1), mRNA.
THOC4	NM_005782.2	17	275±188	548±215	0.5022	0.00228991	10189	ILMN_2364062	THO complex 4 (THOC4), mRNA.
THRAP2	NM_015335.2	12	114±21	84±23	1.35875	0.00221815	23389	ILMN_1683959	mediator complex subunit 13-like (MED13L), mRNA.
THRAP3	NM_005119.2	1	94±33	150±38	0.626492	0.000598936	9967	ILMN_1671028	thyroid hormone receptor associated protein 3 (THRAP3), mRNA.
TICAM2	NM_021649.3	5	314±140	454±108	0.691675	0.00844257	353376	ILMN_1651346	toll-like receptor adaptor molecule 2 (TICAM2), mRNA.
TIMELESS	NM_003920.2	12	770±303	1255±456	0.613666	0.00450048	8914	ILMN_1735093	timeless homolog (Drosophila) (TIMELESS), mRNA.
TIMM22	NM_013337.2	17	634±218	983±219	0.645286	0.000453667	29928	ILMN_1706959	translocase of inner mitochondrial membrane 22 homolog (yeast) (TIMM22), nucl
TIMM23	NM_006327.2		1373±379	1843±253	0.745235	0.000955428	10431	ILMN_1664231	translocase of inner mitochondrial membrane 23 homolog (yeast) (TIMM23), nucl
TIPARP	NM_015508.3	3	894±161	1321±481	0.677356	0.00655611	25976	ILMN_1765578	TCDD-inducible poly(ADP-ribose) polymerase (TIPARP), mRNA.
TK1	NM_003258.2	17	883±411	1733±514	0.509384	0.000113828	7083	ILMN_1806037	thymidine kinase 1, soluble (TK1), mRNA.
TM2D1	NM_032027.2	1	3126±528	2413±450	1.29565	0.00106592	83941	ILMN_2143148	TM2 domain containing 1 (TM2D1), mRNA.
TM9SF4	NM_014742.2	20	2798±787	1781±367	1.57116	0.000919178	9777	ILMN_1674421	transmembrane 9 superfamily protein member 4 (TM9SF4), mRNA.
TMCO3	NM_017905.3	13	773±283	1296±515	0.596431	0.00454036	55002	ILMN_2220739	transmembrane and coiled-coil domains 3 (TMCO3), mRNA.
TMED10P	NR_002807.1	8	5257±1768	7435±1911	0.70714	0.00625242	286102	ILMN_2213558	transmembrane emp24-like trafficking protein 10 (yeast) pseudogene (TMED10P),
TMEM103	NM_001031703.2	3	93±27	129±25	0.722742	0.00207512	54859	ILMN_1724990	chromosome 3 open reading frame 75 (C3orf75), mRNA.
TMEM113	NM_025222.3	3	1302±306	969±176	1.34288	0.00203363	80335	ILMN_1679655	WD repeat domain 82 (WDR82), mRNA.
TMEM150	NM_001031738.1	2	723±256	438±113	1.64994	0.00287578	129303	ILMN_2299612	transmembrane protein 150A (TMEM150A), transcript variant 1, mRNA.
TMEM16J	NM_001012302.2	11	626±299	220±94	2.8386	0.000596033	338440	ILMN_1762629	anoctamin 9 (ANO9), mRNA.
TMEM16J	NM_001012302.2	11	1588±710	528±251	3.00606	0.000261403	338440	ILMN_1798679	anoctamin 9 (ANO9), mRNA.
TMEM170	NM_145254.1	16	269±78	361±73	0.745963	0.00490209	124491	ILMN_2212590	transmembrane protein 170A (TMEM170A), mRNA.
TMEM176B	NM_014020.2	7	446±152	242±161	1.84382	0.00301954	28959	ILMN_2085012	transmembrane protein 176B (TMEM176B), mRNA.
TMEM29	NM_014138.3	X	1743±430	1239±346	1.4072	0.00289296	29057	ILMN_1658160	family with sequence similarity 156, member A (FAM156A), mRNA.
TMEM48	NM_018087.3	1	287±163	454±134	0.631258	0.00824382	55706	ILMN_1749930	transmembrane protein 48 (TMEM48), mRNA.
TMEM50B	NM_006134.5	21	1999±642	2725±391	0.733387	0.0016618	757	ILMN_2047599	transmembrane protein 50B (TMEM50B), mRNA.
TMEM9	NM_016456.2	1	882±279	604±214	1.46066	0.0083983	252839	ILMN_1686748	transmembrane protein 9 (TMEM9), mRNA.
TMEM93	NM_031298.2	17	1939±605	2836±494	0.683873	0.000349938	83460	ILMN_1758674	transmembrane protein 93 (TMEM93), transcript variant 2, mRNA.
TMEM93	NM_001014764.1	17	54±31	119±50	0.457314	0.000726979	83460	ILMN_1794560	transmembrane protein 93 (TMEM93), transcript variant 1, mRNA.
TMEM93	NM_031298.2	17	345±161	647±123	0.533048	1.43518e-05	83460	ILMN_2405592	transmembrane protein 93 (TMEM93), transcript variant 2, mRNA.
TMPRSS3	NM_032405.1	21	157±109	512±395	0.305586	0.00551679	64699	ILMN_1741768	transmembrane protease, serine 3 (TMPRSS3), transcript variant D, mRNA.
TNFRSF10A	NM_003844.2	8	213±110	351±115	0.607583	0.00486953	8797	ILMN_1721316	tumor necrosis factor receptor superfamily, member 10a (TNFRSF10A), mRNA.
TNFRSF10B	NM_003842.3	8	1827±489	2496±682	0.732007	0.00934598	8795	ILMN_1699265	tumor necrosis factor receptor superfamily, member 10b (TNFRSF10B), transcrip
TNFRSF13C	NM_052945.2	22	78±25	123±22	0.635298	5.70883e-05	115650	ILMN_1731742	tumor necrosis factor receptor superfamily, member 13C (TNFRSF13C), mRNA.
TNFRSF25	NM_148973.1	1	2060±656	1186±370	1.73733	0.000268121	8718	ILMN_1765109	tumor necrosis factor receptor superfamily, member 25 (TNFRSF25), transcript
TNFSF5IP1	NM_020232.3	18	2523±734	3463±837	0.728727	0.00597467	56984	ILMN_2088410	proteasome (prosome, macropain) assembly chaperone 2 (PSMG2), mRNA.
TNNC2	NM_003279.2	20	143±106	37±15	3.82956	0.00545765	7125	ILMN_1693428	troponin C type 2 (fast) (TNNC2), mRNA.
TNPO3	NM_012470.2	7	1423±355	1030±245	1.38054	0.00288422	23534	ILMN_1683811	transportin 3 (TNPO3), mRNA.
TNRC6A	NM_014494.2	16	932±264	682±170	1.3664	0.00770283	27327	ILMN_1714622	trinucleotide repeat containing 6A (TNRC6A), mRNA.
TNS3	NM_022748.10	7	4743±1885	2938±962	1.61451	0.00857635	64759	ILMN_1667893	tensin 3 (TNS3), mRNA.
TOM1L1	NM_005486.1	17	216±125	361±137	0.597721	0.009781	10040	ILMN_1802642	target of myb1 (chicken)-like 1 (TOM1L1), mRNA.
TOP1MT	NM_052963.1	8	2360±1347	1044±320	2.26026	0.00625814	116447	ILMN_2405628	topoisomerase (DNA) I, mitochondrial (TOP1MT), nuclear gene encoding mitochon
TPI1	NM_000365.4	12	12133±2350	16788±3370	0.722706	0.000506558	7167	ILMN_2181191	triosephosphate isomerase 1 (TPI1), mRNA.
TRAF5	NM_004619.3	1	2580±1669	1072±281	2.4074	0.00971619	7188	ILMN_1740493	TNF receptor-associated factor 5 (TRAF5), transcript variant 1, mRNA.
TRAF5	NM_004619.3	1	513±305	213±88	2.40761	0.0061351	7188	ILMN_2338116	TNF receptor-associated factor 5 (TRAF5), transcript variant 1, mRNA.
TRAK1	NM_001042646.1		846±263	473±219	1.78591	0.000621544	22906	ILMN_2399174	trafficking protein, kinesin binding 1 (TRAK1), transcript variant 1, mRNA.
TRIB2	NM_021643.1	2	323±220	636±249	0.508404	0.00258127	28951	ILMN_1714700	tribbles homolog 2 (Drosophila) (TRIB2), mRNA.
TRIM13	NM_001007278.1	13	1100±378	667±165	1.64834	0.00233613	10206	ILMN_2350122	tripartite motif-containing 13 (TRIM13), transcript variant 4, mRNA.
TRIM44	NM_017583.3	11	2178±526	1204±586	1.80836	0.000179274	54765	ILMN_1796063	tripartite motif-containing 44 (TRIM44), mRNA.
TRIM5	NM_033093.1	11	73±23	110±36	0.66109	0.00528848	85363	ILMN_2404665	tripartite motif-containing 5 (TRIM5), transcript variant delta, mRNA.
TRIM68	NM_018073.5	11	748±156	512±153	1.45969	0.000721226	55128	ILMN_1694174	tripartite motif-containing 68 (TRIM68), mRNA.
TRIM7	NM_033342.2	5	70±75	549±337	0.127858	0.00012796	81786	ILMN_1756657	tripartite motif-containing 7 (TRIM7), transcript variant 6, mRNA.
TRMT5	NM_020810.1	14	4551±1844	7252±2455	0.627489	0.00458261	57570	ILMN_2167922	TRM5 tRNA methyltransferase 5 homolog (S. cerevisiae) (TRMT5), mRNA.
TRPC4AP	NM_015638.2	20	2145±829	1368±241	1.56802	0.00818366	26133	ILMN_2402805	transient receptor potential cation channel, subfamily C, member 4 associated
TRPC4AP	NM_015638.2	20	2154±507	1426±263	1.5107	0.00037961	26133	ILMN_2402806	transient receptor potential cation channel, subfamily C, member 4 associated
TSC2	NM_001077183.1	16	634±199	431±103	1.47031	0.00590025	7249	ILMN_1714216	tuberous sclerosis 2 (TSC2), transcript variant 4, mRNA.
TSC22D1	NM_183422.1	13	2274±850	1358±706	1.67458	0.00615722	8848	ILMN_2412380	TSC22 domain family, member 1 (TSC22D1), transcript variant 1, mRNA.
TSC22D2	NM_014779.2	3	1285±336	862±264	1.49074	0.00146701	9819	ILMN_2124187	TSC22 domain family, member 2 (TSC22D2), mRNA.
TSEN2	NM_025265.2	3	1520±507	885±283	1.71801	0.00131527	80746	ILMN_1746393	tRNA splicing endonuclease 2 homolog (S. cerevisiae) (TSEN2), mRNA.
TSGA2	NM_080860.2	21	100±49	413±183	0.242221	1.83555e-05	89765	ILMN_1684571	radial spoke head 1 homolog (Chlamydomonas) (RSPH1), mRNA.
TSPAN14	NM_030927.1	10	130±38	206±41	0.631426	5.94713e-05	81619	ILMN_1785060	tetraspanin 14 (TSPAN14), mRNA.
TSPAN31	NM_005981.3	12	1251±285	851±342	1.47009	0.00379308	6302	ILMN_1725079	tetraspanin 31 (TSPAN31), mRNA.
TSPAN6	NM_003270.2	X	1404±537	491±355	2.85767	2.62692e-05	7105	ILMN_2183856	tetraspanin 6 (TSPAN6), mRNA.
TTC10	NM_006531.3	13	353±71	204±78	1.73646	3.49959e-05	8100	ILMN_1669366	intraflagellar transport 88 homolog (Chlamydomonas) (IFT88), transcript varia
TTC19	NM_017775.2	17	1423±486	2101±570	0.677129	0.0035304	54902	ILMN_2192385	tetratricopeptide repeat domain 19 (TTC19), mRNA.
TUBA6	NM_032704.2	12	10654±4167	16283±4398	0.654318	0.00278332	84790	ILMN_1742167	tubulin, alpha 1c (TUBA1C), mRNA.
TUBB	NM_178014.2	6	3871±1378	6422±2128	0.602789	0.00159895	203068	ILMN_2101885	tubulin, beta (TUBB), mRNA.
TUFT1	NM_020127.1	1	1736±552	1083±414	1.60261	0.00212994	7286	ILMN_1781374	tuftelin 1 (TUFT1), mRNA.
TULP4	NM_001007466.1	6	943±252	646±235	1.45906	0.00485577	56995	ILMN_1720965	tubby like protein 4 (TULP4), transcript variant 2, mRNA.
TXNDC	NM_030755.4	14	2430±697	3186±560	0.762516	0.0052734	81542	ILMN_1691181	thioredoxin-related transmembrane protein 1 (TMX1), mRNA.
TXNDC14	NM_015959.1	11	2829±978	3876±548	0.729894	0.00217623	51075	ILMN_1799367	thioredoxin domain containing 14 (TXNDC14), mRNA.
TXNDC9	NM_005783.3	2	600±165	343±132	1.74784	0.000185932	10190	ILMN_1731137	thioredoxin domain containing 9 (TXNDC9), mRNA.
TXNL5	NM_032731.3	17	6931±1859	9443±1118	0.73402	0.000282378	84817	ILMN_1659437	thioredoxin domain containing 17 (TXNDC17), mRNA.
TYMS	NM_001071.1	18	1038±544	3196±1321	0.324674	2.75211e-05	7298	ILMN_1806040	thymidylate synthetase (TYMS), mRNA.
TYRO3	NM_006293.2	15	131±76	280±145	0.466574	0.00313705	7301	ILMN_1740169	TYRO3 protein tyrosine kinase (TYRO3), mRNA.
U2AF1L4	NM_024660.2	19	182±60	353±139	0.51633	0.000579993	79713	ILMN_1786426	transmembrane protein 149 (TMEM149), mRNA.
UBB	NM_018955.2	17	18970±2892	27405±4194	0.692189	4.74263e-06	7314	ILMN_2191428	ubiquitin B (UBB), mRNA.
UBE2D3	NM_181890.1	4	3867±999	5416±996	0.713961	0.000599663	7323	ILMN_2320853	ubiquitin-conjugating enzyme E2D 3 (UBC4/5 homolog, yeast) (UBE2D3), transcri
UBE2G1	NM_003342.4	17	642±196	836±137	0.768045	0.00692077	7326	ILMN_1719039	ubiquitin-conjugating enzyme E2G 1 (UBC7 homolog, yeast) (UBE2G1), mRNA.
UBE2G1	NM_003342.4	17	277±97	449±161	0.6174	0.00372453	7326	ILMN_1814465	ubiquitin-conjugating enzyme E2G 1 (UBC7 homolog, yeast) (UBE2G1), mRNA.
UBE2H	NM_003344.2	7	577±214	335±76	1.7243	0.00245628	7328	ILMN_1757644	ubiquitin-conjugating enzyme E2H (UBC8 homolog, yeast) (UBE2H), transcript va
UBE2L6	NM_004223.3	11	150±103	439±305	0.34246	0.00417266	9246	ILMN_1703108	ubiquitin-conjugating enzyme E2L 6 (UBE2L6), transcript variant 1, mRNA.
UBE2L6	NM_004223.3	11	2708±1315	5978±3003	0.452966	0.00165161	9246	ILMN_1769520	ubiquitin-conjugating enzyme E2L 6 (UBE2L6), transcript variant 1, mRNA.
UBE2T	NM_014176.2	1	701±389	1407±316	0.498111	3.15175e-05	29089	ILMN_1711470	ubiquitin-conjugating enzyme E2T (putative) (UBE2T), mRNA.
UBL3	NM_007106.2	13	1355±389	910±334	1.48832	0.00450625	5412	ILMN_1810729	ubiquitin-like 3 (UBL3), mRNA.
UCKL1	NM_017859.2	20	3880±1200	2525±529	1.53656	0.00260586	54963	ILMN_2050255	uridine-cytidine kinase 1-like 1 (UCKL1), mRNA.
UCRC	NM_013387.3	22	237±109	415±159	0.571689	0.00323989	29796	ILMN_2366714	ubiquinol-cytochrome c reductase complex (7.2 kD) (UCRC), transcript variant
UNC84B	NM_015374.1	22	4066±1043	3088±644	1.31683	0.00742051	25777	ILMN_2099301	unc-84 homolog B (C. elegans) (UNC84B), mRNA.
UPF3A	NM_080687.1	13	1190±350	797±202	1.49314	0.00155375	65110	ILMN_1705515	UPF3 regulator of nonsense transcripts homolog A (yeast) (UPF3A), transcript
UQCRFS1	NM_006003.1	19	6316±2299	9407±2414	0.671452	0.00282655	7386	ILMN_1701749	ubiquinol-cytochrome c reductase, Rieske iron-sulfur polypeptide 1 (UQCRFS1),
URG4	NM_001077664.1		1434±466	971±231	1.47599	0.00670734	55665	ILMN_2386818	up-regulated gene 4 (URG4), nuclear gene encoding mitochondrial protein, tran
USF1	NM_207005.1	1	493±173	810±296	0.608015	0.00328447	7391	ILMN_1777982	upstream transcription factor 1 (USF1), transcript variant 2, mRNA.
USF1	NM_007122.3	1	98±37	240±88	0.410148	3.55419e-05	7391	ILMN_2353240	upstream transcription factor 1 (USF1), transcript variant 1, mRNA.
USP37	NM_020935.1	2	181±29	286±80	0.634163	0.000288922	57695	ILMN_1686319	ubiquitin specific peptidase 37 (USP37), mRNA.
USP42	NM_032172.2	7	139±51	65±30	2.13255	0.000125375	84132	ILMN_1752575	ubiquitin specific peptidase 42 (USP42), mRNA.
UTP11L	NM_016037.2	1	903±243	1306±247	0.691366	0.000331697	51118	ILMN_2130838	UTP11-like, U3 small nucleolar ribonucleoprotein, (yeast) (UTP11L), mRNA.
VAV3	NM_006113.4	1	1328±753	494±541	2.68789	0.00318404	10451	ILMN_1657679	vav 3 guanine nucleotide exchange factor (VAV3), transcript variant 1, mRNA.
VCPIP1	NM_025054.3	8	784±319	485±148	1.61743	0.00921939	80124	ILMN_1682180	valosin containing protein (p97)/p47 complex interacting protein 1 (VCPIP1),
VHL	NM_198156.1	3	1776±261	1295±370	1.37117	0.000956138	7428	ILMN_1738579	von Hippel-Lindau tumor suppressor (VHL), transcript variant 2, mRNA.
VHL	NM_198156.1	3	928±194	627±188	1.48112	0.000507985	7428	ILMN_2376625	von Hippel-Lindau tumor suppressor (VHL), transcript variant 2, mRNA.
VPS11	NM_021729.4	11	193±45	136±21	1.41929	0.0010961	55823	ILMN_1717781	vacuolar protein sorting 11 homolog (S. cerevisiae) (VPS11), mRNA.
VPS36	NM_016075.2	13	1962±470	1166±368	1.68233	6.25498e-05	51028	ILMN_1802519	vacuolar protein sorting 36 homolog (S. cerevisiae) (VPS36), mRNA.
VPS41	NM_014396.2	7	2987±815	2151±470	1.38872	0.00330262	27072	ILMN_1703379	vacuolar protein sorting 41 (yeast) (VPS41), transcript variant 1, mRNA.
VPS8	NM_015303.3	3	1023±331	696±132	1.46939	0.00631275	23355	ILMN_1678268	vacuolar protein sorting 8 homolog (S. cerevisiae) (VPS8), transcript variant
VWA1	NM_022834.3	1	827±362	449±156	1.84246	0.0044477	64856	ILMN_1781636	von Willebrand factor A domain containing 1 (VWA1), transcript variant 1, mRN
WBSCR18	NM_032317.2	7	314±147	163±55	1.92613	0.00476759	84277	ILMN_1771824	DnaJ (Hsp40) homolog, subfamily C, member 30 (DNAJC30), mRNA.
WDHD1	NM_007086.2	14	86±44	172±73	0.498601	0.00157909	11169	ILMN_1756043	WD repeat and HMG-box DNA binding protein 1 (WDHD1), transcript variant 1, mR
WDR13	NM_017883.3	X	1595±408	1080±205	1.47605	0.00116199	64743	ILMN_1805512	WD repeat domain 13 (WDR13), mRNA.
WDR21A	NM_015604.2	14	478±132	288±90	1.65945	0.000222346	26094	ILMN_2385278	WD repeat domain 21A (WDR21A), transcript variant 1, mRNA.
WDR27	NM_182552.3	6	485±232	280±134	1.73237	0.00962287	253769	ILMN_1688160	WD repeat domain 27 (WDR27), mRNA.
WDR51A	NM_015426.2	3	762±237	1177±387	0.647436	0.00360267	25886	ILMN_1780667	WD repeat domain 51A (WDR51A), mRNA.
WDR57	NM_004814.1	1	655±195	1211±312	0.54044	1.76798e-05	9410	ILMN_1799814	WD repeat domain 57 (U5 snRNP specific) (WDR57), mRNA.
WDR79	NM_018081.1	17	164±42	258±112	0.636804	0.00992494	55135	ILMN_1693669	WD repeat domain 79 (WDR79), mRNA.
WEE1	NM_003390.2	11	470±235	798±272	0.588659	0.00334089	7465	ILMN_1778561	WEE1 homolog (S. pombe) (WEE1), mRNA.
WHDC1	NM_001080435.1		105±40	141±25	0.745452	0.00973089	123720	ILMN_2279873	WAS protein homolog associated with actin, golgi membranes and microtubules (
WRB	NM_004627.2	21	346±107	512±164	0.674417	0.00606986	7485	ILMN_2085922	tryptophan rich basic protein (WRB), mRNA.
XBP1	NM_005080.2	22	7995±3820	13091±5071	0.610744	0.00878433	7494	ILMN_1809433	X-box binding protein 1 (XBP1), transcript variant 1, mRNA.
XPNPEP1	NM_020383.2	10	3561±1005	5247±617	0.678781	2.29638e-05	7511	ILMN_1669015	X-prolyl aminopeptidase (aminopeptidase P) 1, soluble (XPNPEP1), mRNA.
YAF2	NM_005748.3	12	206±56	152±41	1.35372	0.00917569	10138	ILMN_1765606	YY1 associated factor 2 (YAF2), mRNA.
YIF1B	NM_001039673.1	19	623±218	852±174	0.731067	0.00646383	90522	ILMN_2363668	Yip1 interacting factor homolog B (S. cerevisiae) (YIF1B), transcript variant
YME1L1	NM_139313.1	10	650±267	968±300	0.67212	0.00936927	10730	ILMN_2339825	YME1-like 1 (S. cerevisiae) (YME1L1), nuclear gene encoding mitochondrial pro
YTHDF1	NM_017798.2	20	2349±496	1695±300	1.38594	0.000373511	54915	ILMN_1753885	YTH domain family, member 1 (YTHDF1), mRNA.
YTHDF3	NM_152758.4	8	586±140	443±81	1.32408	0.00338165	253943	ILMN_1657470	YTH domain family, member 3 (YTHDF3), mRNA.
YWHAB	NM_139323.2	20	13739±2779	9667±2026	1.42113	0.000239277	7529	ILMN_1694385	tyrosine 3-monooxygenase/tryptophan 5-monooxygenase activation protein, beta
YY1	NM_003403.3	14	1524±363	1932±364	0.788925	0.00881708	7528	ILMN_2181540	YY1 transcription factor (YY1), mRNA.
ZBTB20	NM_015642.3	3	672±278	366±124	1.83808	0.00314002	26137	ILMN_1689456	zinc finger and BTB domain containing 20 (ZBTB20), mRNA.
ZC3H12B	NM_001010888.2	X	306±144	158±117	1.94033	0.0078866	340554	ILMN_1814629	zinc finger CCCH-type containing 12B (ZC3H12B), mRNA.
ZDHHC9	NM_016032.2	X	4381±1851	2436±1097	1.79856	0.00288492	51114	ILMN_1803824	zinc finger, DHHC-type containing 9 (ZDHHC9), transcript variant 1, mRNA.
ZFP106	NM_022473.1	15	908±164	1170±286	0.775635	0.00982101	64397	ILMN_2043265	zinc finger protein 106 homolog (mouse) (ZFP106), mRNA.
ZFYVE16	NM_014733.2	5	258±65	197±30	1.30926	0.00910124	9765	ILMN_2140999	zinc finger, FYVE domain containing 16 (ZFYVE16), mRNA.
ZGPAT	NM_032527.3	20	1418±437	922±275	1.53752	0.0017789	84619	ILMN_1794643	zinc finger, CCCH-type with G patch domain (ZGPAT), transcript variant 1, mRN
ZGPAT	NM_181485.1	20	141±53	75±22	1.87751	0.00127873	84619	ILMN_2344079	zinc finger, CCCH-type with G patch domain (ZGPAT), transcript variant 3, mRN
ZHX1	NM_007222.3	8	200±105	94±61	2.12229	0.00389925	11244	ILMN_2402558	zinc fingers and homeoboxes 1 (ZHX1), transcript variant 2, mRNA.
ZHX3	NM_015035.3	20	202±59	129±32	1.56526	0.00150859	23051	ILMN_1774387	zinc fingers and homeoboxes 3 (ZHX3), mRNA.
ZMYND8	NM_183048.1	20	659±152	326±87	2.02012	3.20864e-07	23613	ILMN_2386179	zinc finger, MYND-type containing 8 (ZMYND8), transcript variant 3, mRNA.
ZNF137	NM_003438.2	19	220±75	138±70	1.6011	0.0078186	7696	ILMN_1723542	zinc finger protein 137 (ZNF137), mRNA.
ZNF148	NM_021964.1	3	2379±1238	1181±480	2.0144	0.00710393	7707	ILMN_2143822	zinc finger protein 148 (ZNF148), mRNA.
ZNF16	NM_006958.2	8	429±113	309±66	1.38841	0.00262236	7564	ILMN_2332795	zinc finger protein 16 (ZNF16), transcript variant 1, mRNA.
ZNF165	NM_003447.2	6	358±90	670±345	0.533545	0.0052711	7718	ILMN_1806502	zinc finger protein 165 (ZNF165), mRNA.
ZNF189	NM_003452.2	9	684±187	894±183	0.765013	0.00811013	7743	ILMN_1806809	zinc finger protein 189 (ZNF189), transcript variant 1, mRNA.
ZNF207	NM_001032293.2	17	1882±313	2294±271	0.820433	0.00144585	7756	ILMN_1670895	zinc finger protein 207 (ZNF207), transcript variant 2, mRNA.
ZNF217	NM_006526.2	20	1260±409	872±258	1.44565	0.0071132	7764	ILMN_1755303	zinc finger protein 217 (ZNF217), mRNA.
ZNF232	NM_014519.2	17	256±99	546±185	0.469151	5.40102e-05	7775	ILMN_2139351	zinc finger protein 232 (ZNF232), mRNA.
ZNF24	NM_006965.1	18	59±31	100±33	0.590268	0.00347581	7572	ILMN_1654357	zinc finger protein 24 (ZNF24), mRNA.
ZNF254	NM_004876.2		175±66	98±63	1.78128	0.00598992	9534	ILMN_2350357	zinc finger protein 254 (ZNF254), transcript variant 2, mRNA.
ZNF306	NM_024493.1	6	90±23	129±40	0.697205	0.00681582	80317	ILMN_1750967	zinc finger with KRAB and SCAN domains 3 (ZKSCAN3), mRNA.
ZNF313	NM_018683.3	20	4638±1150	3381±779	1.37191	0.00296596	55905	ILMN_1792078	ring finger protein 114 (RNF114), mRNA.
ZNF324	NM_014347.1	19	592±173	312±118	1.8986	5.51951e-05	25799	ILMN_1745784	zinc finger protein 324 (ZNF324), mRNA.
ZNF335	NM_022095.3	20	117±34	81±13	1.44674	0.00399781	63925	ILMN_1787366	zinc finger protein 335 (ZNF335), mRNA.
ZNF34	NM_030580.2	8	265±75	154±38	1.71787	0.000287343	80778	ILMN_2124816	zinc finger protein 34 (ZNF34), mRNA.
ZNF358	NM_018083.4	19	1037±286	688±219	1.50768	0.00175473	140467	ILMN_1662340	zinc finger protein 358 (ZNF358), mRNA.
ZNF419	NM_001098495.1	19	251±109	140±81	1.7876	0.00673021	79744	ILMN_1680693	zinc finger protein 419 (ZNF419), transcript variant 6, mRNA.
ZNF451	NM_001031623.2	6	1104±218	821±192	1.3443	0.00175375	26036	ILMN_1706734	zinc finger protein 451 (ZNF451), transcript variant 1, mRNA.
ZNF451	NM_001031623.1	6	297±77	203±71	1.45981	0.00367983	26036	ILMN_1753567	zinc finger protein 451 (ZNF451), transcript variant 1, mRNA.
ZNF493	NM_001076678.1		418±261	170±97	2.45995	0.00799639	284443	ILMN_2278653	zinc finger protein 493 (ZNF493), transcript variant 3, mRNA.
ZNF500	NM_021646.1	16	444±130	236±102	1.87596	0.00013367	26048	ILMN_1700238	zinc finger protein 500 (ZNF500), mRNA.
ZNF503	NM_032772.3	10	773±466	304±114	2.54448	0.00517213	84858	ILMN_1787265	zinc finger protein 503 (ZNF503), mRNA.
ZNF508	NM_014913.2	18	605±172	959±263	0.630435	0.000545255	22850	ILMN_2080751	ADNP homeobox 2 (ADNP2), mRNA.
ZNF511	NM_145806.2	10	1369±703	2417±745	0.566594	0.00121627	118472	ILMN_1800390	zinc finger protein 511 (ZNF511), mRNA.
ZNF513	NM_144631.4	2	322±86	207±83	1.5611	0.00193091	130557	ILMN_1791069	zinc finger protein 513 (ZNF513), mRNA.
ZNF514	NM_032788.1	2	723±210	315±183	2.29786	1.98025e-05	84874	ILMN_2215211	zinc finger protein 514 (ZNF514), mRNA.
ZNF529	NM_020951.2	19	770±426	336±289	2.29273	0.00511352	57711	ILMN_1660193	zinc finger protein 529 (ZNF529), mRNA.
ZNF573	NM_152360.2	19	753±277	297±135	2.53939	9.712e-05	126231	ILMN_1658080	zinc finger protein 573 (ZNF573), mRNA.
ZNF585A	NM_199126.1	19	172±88	90±31	1.9011	0.00907512	199704	ILMN_1737211	zinc finger protein 585A (ZNF585A), transcript variant 2, mRNA.
ZNF618	NM_133374.2	9	215±76	355±124	0.606619	0.00247956	114991	ILMN_1739914	zinc finger protein 618 (ZNF618), mRNA.
ZNF669	NM_024804.1	1	2681±1229	1499±501	1.78886	0.00751334	79862	ILMN_2093748	zinc finger protein 669 (ZNF669), mRNA.
ZNF706	NM_016096.3	8	869±213	647±171	1.34203	0.00720001	51123	ILMN_1702384	zinc finger protein 706 (ZNF706), transcript variant 2, mRNA.
ZNHIT3	NM_004773.2	17	365±152	575±164	0.633538	0.00247038	9326	ILMN_1750044	zinc finger, HIT type 3 (ZNHIT3), mRNA.
ZNHIT3	NM_004773.2	17	2709±769	3438±517	0.788022	0.00836862	9326	ILMN_1812478	zinc finger, HIT type 3 (ZNHIT3), mRNA.
ZSWIM1	NM_080603.3	20	963±266	637±108	1.51176	0.00139383	90204	ILMN_1812856	zinc finger, SWIM-type containing 1 (ZSWIM1), mRNA.
ZSWIM3	NM_080752.2	20	223±75	99±37	2.25158	9.28527e-05	140831	ILMN_2283196	zinc finger, SWIM-type containing 3 (ZSWIM3), mRNA.
ZWILCH	NR_003105.1		1077±377	1759±398	0.612143	0.000161226	55055	ILMN_2374633	Zwilch, kinetochore associated, homolog (Drosophila) (ZWILCH), transcript var
ZWINT	NM_001005413.1	10	128±82	296±100	0.432207	0.000102604	11130	ILMN_2362545	ZW10 interactor (ZWINT), transcript variant 3, mRNA.
ZYG11B	NM_024646.1	1	3035±1084	1697±432	1.78849	0.00128922	79699	ILMN_1656676	zyg-11 homolog B (C. elegans) (ZYG11B), mRNA.
