# Supplementary material for: Molecular profile and copy number analysis of sporadic colorectal cancer in Taiwan
Source: J Biomed Sci. 2011 Jun 7;18(1):36. doi: 10.1186/1423-0127-18-36 (PMC3123622; doi:10.1186/1423-0127-18-36)
Supplement: Additional file 5 — Expression fold-changes between CRC subtypes in different populations. There were subtle diversities in CRC transcript profiles between Caucasian and Han Chinese populations. [file 1423-0127-18-36-S5.XLS]

## Sheet: AF5
	Additional File 5. Expression fold-changes between CRC subtypes in different populations
	Symbol1	Gene Name	Location	Fold-change (MSS/MSI)
				Caucasian1	Han Chinese
	HNRNPL (HNRPL)	Heterogeneous nuclear ribonucleoprotein L	19q13.2	0.27	0.57
	MTA2 (MTAILI)	Metastasis associated 1 family, member 2	11q12-q13.1	0.43	0.72
	SFRS6	Splicing factor, arginine/serine-rich 6	20q12-q13.1	0.15	1.29
	CXCL10	Chemokine (C-X-C motif) ligand 10	4q21	0.35	0.37
	ATP9A	ATPase. class II, type 9a	20q13.2	2.83	2.46
	HCA112	Hepatocellular carcinoma-associated antigen 112	7q36.1	2.83	2.27
	TUG1 (FLJ20618)	Taurine upregulated 1 (non-protein coding)	22q12.2	2.3	ND2
	SET	SET translocation (myeloid leukaemia-associated)	9q34	2.83	0.89
	ZMYND8 (PRKCBP1)	Zinc finger, MYND-type containing 8	20q13.12	1.86	2.11
	1 Genes used for the classification of microsatellite status (Kruhøffer et al. 2005)
	2 ND: no probe designed for this gene in Illumina Human Ref8 BeadChip
